# Supplementary material for: Auto-immunoproteomics analysis of COVID-19 ICU patients revealed increased levels of autoantibodies related to the male reproductive system
Source: Front Physiol. 2023 Jul 14;14:1203723. doi: 10.3389/fphys.2023.1203723 (PMC10374950; doi:10.3389/fphys.2023.1203723)
Supplement: Supplementary file 1 [file Table1.XLSX]

## Sheet: t-test
Qatar Discovery Cohort						New York Replication Cohort					Combined Disc and Rep Cohorts
probe	Study	estimate	std.error	statistic	p-value	Study	estimate	std.error	statistic	p-value	Study	estimate	std.error	statistic	p-value
SPANXN4	Discovery Cohort	3.08294	0.929291	3.31752	0.00128806	Replication Cohort	1.37612	0.856641	1.60641	0.112442	Combined Cohorts	-2.20337	0.646577	-3.40774	0.000816767
ATF4	Discovery Cohort	0.497944	0.14994	3.32096	0.00127393	Replication Cohort	0.0906096	0.0726165	1.24778	0.216045	Combined Cohorts	-0.288121	0.0938493	-3.07004	0.00249004
HSPB9	Discovery Cohort	-0.137735	0.0554933	-2.482	0.0148205	Replication Cohort	-0.0281117	0.034193	-0.822149	0.413633	Combined Cohorts	0.102501	0.0352688	2.90629	0.00414185
STK25	Discovery Cohort	0.688874	0.379595	1.81476	0.0727164	Replication Cohort	1.93092	0.976278	1.97783	0.0516713	Combined Cohorts	-1.36412	0.476594	-2.86223	0.00473263
ADSL	Discovery Cohort	-0.097562	0.0476388	-2.04795	0.0433244	Replication Cohort	-0.226614	0.105903	-2.13984	0.0356649	Combined Cohorts	0.14542	0.0526354	2.76278	0.00635847
PRKD2	Discovery Cohort	0.336858	0.21422	1.57249	0.119162	Replication Cohort	0.381984	0.139175	2.74463	0.00759809	Combined Cohorts	-0.357147	0.134123	-2.66284	0.00848836
SDCCAG8	Discovery Cohort	-0.800188	0.399087	-2.00505	0.0478037	Replication Cohort	-0.976746	0.589303	-1.65746	0.10166	Combined Cohorts	0.869598	0.335811	2.58954	0.0104387
LCK	Discovery Cohort	0.0564048	0.0373719	1.50928	0.134546	Replication Cohort	0.0552591	0.0430958	1.28224	0.203762	Combined Cohorts	-0.0748826	0.0300749	-2.48987	0.0137342
SSX2b	Discovery Cohort	-0.0896941	0.0867997	-1.03335	0.304066	Replication Cohort	-0.205223	0.087424	-2.34744	0.0215793	Combined Cohorts	0.153564	0.0620939	2.47309	0.0143721
RIPK2	Discovery Cohort	0.0378939	0.042183	0.898321	0.371286	Replication Cohort	0.129119	0.0676539	1.90852	0.0602021	Combined Cohorts	-0.0975654	0.0394711	-2.47182	0.0144216
BCL10	Discovery Cohort	-0.385253	0.219132	-1.75809	0.0819531	Replication Cohort	-0.203888	0.19311	-1.05581	0.294488	Combined Cohorts	0.371712	0.152806	2.43257	0.0160225
FES	Discovery Cohort	0.0727011	0.0429764	1.69165	0.0939903	Replication Cohort	0.0486517	0.0428315	1.13589	0.25967	Combined Cohorts	-0.074679	0.0310972	-2.40147	0.0174014
APOBEC3G	Discovery Cohort	-0.288393	0.111764	-2.58038	0.0114005	Replication Cohort	-0.0379197	0.107289	-0.353434	0.724768	Combined Cohorts	0.185638	0.0781473	2.37549	0.0186324
IL21R	Discovery Cohort	0.0577281	0.03773	1.53003	0.129332	Replication Cohort	0.0839478	0.0561356	1.49545	0.13905	Combined Cohorts	-0.0754189	0.0321363	-2.34684	0.0200787
LCP1	Discovery Cohort	0.0611236	0.0298482	2.04782	0.0433376	Replication Cohort	0.0462018	0.0472616	0.977577	0.331469	Combined Cohorts	-0.061742	0.026463	-2.33315	0.0208042
ETV4	Discovery Cohort	0.146155	0.0673281	2.17078	0.0324398	Replication Cohort	0.171078	0.129285	1.32327	0.18982	Combined Cohorts	-0.152208	0.0666543	-2.28355	0.0236282
SGK2	Discovery Cohort	-0.0205703	0.0253968	-0.809959	0.419988	Replication Cohort	-0.0697481	0.0246064	-2.83455	0.00591253	Combined Cohorts	0.0405913	0.0177824	2.28266	0.0236816
ILK	Discovery Cohort	0.0578756	0.0308046	1.8788	0.0633385	Replication Cohort	0.0689115	0.0653826	1.05397	0.295325	Combined Cohorts	-0.0770688	0.0338227	-2.27861	0.0239273
CT62	Discovery Cohort	-0.0546243	0.0345069	-1.583	0.116746	Replication Cohort	-0.0312035	0.035382	-0.881902	0.380685	Combined Cohorts	0.0589588	0.0259756	2.26978	0.0244697
CAGE1	Discovery Cohort	-0.0811042	0.0434527	-1.8665	0.0650566	Replication Cohort	-0.0107007	0.038002	-0.281583	0.77905	Combined Cohorts	0.0723781	0.0319601	2.26464	0.0247905
LMNA	Discovery Cohort	-0.0696901	0.0345583	-2.0166	0.0465603	Replication Cohort	-0.01215	0.0307547	-0.395062	0.693934	Combined Cohorts	0.054515	0.0241207	2.26009	0.0250771
LYPD6B	Discovery Cohort	-0.0582251	0.0333836	-1.74412	0.0843726	Replication Cohort	-0.0177197	0.0323708	-0.547397	0.585753	Combined Cohorts	0.0566469	0.0250867	2.25804	0.0252075
HDAC3	Discovery Cohort	-0.298299	0.14484	-2.0595	0.0421822	Replication Cohort	0.0141002	0.0988587	0.14263	0.88697	Combined Cohorts	0.219227	0.0975861	2.2465	0.025952
DUSP6	Discovery Cohort	-0.0468301	0.0621393	-0.753631	0.452934	Replication Cohort	-0.175176	0.0740366	-2.36607	0.0205975	Combined Cohorts	0.105355	0.0472771	2.22846	0.0271532
ERCC3	Discovery Cohort	0.0607266	0.0345774	1.75625	0.0822685	Replication Cohort	0.0627214	0.0506835	1.23751	0.219809	Combined Cohorts	-0.0646187	0.0290283	-2.22606	0.027317
IL1F5	Discovery Cohort	-0.143862	0.0863429	-1.66617	0.0989739	Replication Cohort	-0.0331683	0.0508408	-0.652396	0.516167	Combined Cohorts	0.122667	0.0554258	2.21318	0.0282091
IKBKB	Discovery Cohort	0.0513399	0.0407477	1.25995	0.210776	Replication Cohort	0.0929828	0.0715758	1.29908	0.197949	Combined Cohorts	-0.0877251	0.0396854	-2.21051	0.0283967
RPL27A	Discovery Cohort	0.0195136	0.0267846	0.728538	0.468076	Replication Cohort	0.0964109	0.0562926	1.71267	0.0909598	Combined Cohorts	-0.0647331	0.029378	-2.20345	0.0288992
TSSK3	Discovery Cohort	0.0602087	0.038751	1.55373	0.123574	Replication Cohort	0.0288588	0.039974	0.721937	0.472608	Combined Cohorts	-0.0635734	0.0293615	-2.1652	0.0317585
ATF1	Discovery Cohort	0.0442073	0.0356351	1.24055	0.217826	Replication Cohort	0.0768028	0.0677288	1.13398	0.260465	Combined Cohorts	-0.0820227	0.0378854	-2.16502	0.031772
CSNK1G1	Discovery Cohort	0.031642	0.0338216	0.935556	0.351874	Replication Cohort	0.0860617	0.0714536	1.20444	0.232258	Combined Cohorts	-0.090229	0.0417122	-2.16313	0.0319194
GMEB2	Discovery Cohort	-0.167295	0.0975975	-1.71413	0.0897659	Replication Cohort	-0.0191296	0.0496505	-0.385285	0.701131	Combined Cohorts	0.132673	0.0613533	2.16244	0.0319733
ZKSCAN3	Discovery Cohort	0.0915986	0.0529307	1.73054	0.0867814	Replication Cohort	0.103027	0.103545	0.994994	0.322982	Combined Cohorts	-0.117886	0.0545643	-2.1605	0.0321258
PPID	Discovery Cohort	0.0698393	0.036002	1.93987	0.0553611	Replication Cohort	0.0796265	0.0899766	0.884969	0.37904	Combined Cohorts	-0.0980289	0.045522	-2.15344	0.0326847
NPY5R	Discovery Cohort	0.0496424	0.0427848	1.16028	0.248842	Replication Cohort	0.108402	0.0602758	1.79844	0.0761855	Combined Cohorts	-0.0755836	0.0351637	-2.14948	0.0330023
ZAP70	Discovery Cohort	0.0600162	0.0315505	1.90222	0.060171	Replication Cohort	0.0360677	0.0537513	0.67101	0.504303	Combined Cohorts	-0.0644995	0.0301816	-2.13705	0.0340153
TLK1	Discovery Cohort	0.328501	0.180824	1.81669	0.0724175	Replication Cohort	0.0920982	0.0676551	1.36129	0.177553	Combined Cohorts	-0.226325	0.106014	-2.13486	0.0341963
BACH1	Discovery Cohort	0.401575	0.207113	1.93892	0.0554783	Replication Cohort	0.341381	0.130838	2.60919	0.0109764	Combined Cohorts	-0.292824	0.138354	-2.11649	0.0357506
C21orf2	Discovery Cohort	-0.140507	0.0750172	-1.873	0.0641435	Replication Cohort	-0.034024	0.0778952	-0.436792	0.663534	Combined Cohorts	0.116206	0.0551134	2.10849	0.0364458
SPIB	Discovery Cohort	0.034209	0.0322843	1.05962	0.292006	Replication Cohort	0.0726214	0.0554535	1.30959	0.194386	Combined Cohorts	-0.0653404	0.0310497	-2.10438	0.036807
PIK3C3	Discovery Cohort	0.0460024	0.0363077	1.26702	0.208247	Replication Cohort	0.095826	0.0762227	1.25719	0.21264	Combined Cohorts	-0.0825719	0.0393795	-2.09683	0.0374802
FGFR1	Discovery Cohort	0.0839025	0.0373385	2.24708	0.0269498	Replication Cohort	0.0372387	0.0557161	0.668364	0.50598	Combined Cohorts	-0.0657746	0.0316567	-2.07775	0.039227
MAP2K5	Discovery Cohort	0.0281345	0.0374615	0.751025	0.454494	Replication Cohort	0.0987743	0.0780266	1.2659	0.209518	Combined Cohorts	-0.090099	0.0437799	-2.058	0.0411076
ATIC	Discovery Cohort	0.0403853	0.0295638	1.36604	0.175152	Replication Cohort	0.065653	0.0584313	1.12359	0.264818	Combined Cohorts	-0.0629341	0.0306801	-2.0513	0.0417634
STAT5A	Discovery Cohort	0.0928909	0.0421938	2.20153	0.0301197	Replication Cohort	0.053484	0.0685729	0.779958	0.437903	Combined Cohorts	-0.0764867	0.0375429	-2.03732	0.0431598
PHLDA2	Discovery Cohort	0.0547491	0.0494485	1.10719	0.271006	Replication Cohort	0.147342	0.079414	1.85537	0.067526	Combined Cohorts	-0.0892754	0.0438745	-2.03479	0.043416
CCDC33	Discovery Cohort	-0.0406992	0.0283424	-1.43598	0.154293	Replication Cohort	-0.0254508	0.0316473	-0.804201	0.423857	Combined Cohorts	0.0439227	0.0216262	2.031	0.0438037
CHMP3	Discovery Cohort	-0.11915	0.0857972	-1.38874	0.16816	Replication Cohort	-0.0726919	0.0802582	-0.905725	0.368021	Combined Cohorts	0.12334	0.0607495	2.0303	0.0438754
NEUROD4	Discovery Cohort	0.0220017	0.0283519	0.77602	0.439665	Replication Cohort	0.0933213	0.0537122	1.73743	0.0864714	Combined Cohorts	-0.0569512	0.0280697	-2.02892	0.0440172
ABL2	Discovery Cohort	0.128472	0.0619794	2.07282	0.0408968	Replication Cohort	0.0321091	0.0484678	0.662484	0.509719	Combined Cohorts	-0.0825511	0.0407347	-2.02655	0.0442616
SSX7	Discovery Cohort	0.00108359	0.0352292	0.0307584	0.975527	Replication Cohort	-0.0901057	0.0369199	-2.44058	0.017057	Combined Cohorts	0.0565194	0.0279422	2.02273	0.044659
CDK2	Discovery Cohort	0.0510371	0.0439474	1.16132	0.24842	Replication Cohort	0.0553477	0.048214	1.14796	0.254684	Combined Cohorts	-0.0659225	0.033008	-1.99717	0.0473929
ZSCAN12	Discovery Cohort	0.0248518	0.0315183	0.788487	0.432375	Replication Cohort	0.084971	0.0577033	1.47255	0.145113	Combined Cohorts	-0.0621473	0.0311194	-1.99706	0.0474053
MUSK	Discovery Cohort	0.0581956	0.0381197	1.52665	0.13017	Replication Cohort	0.0967437	0.088994	1.08708	0.280529	Combined Cohorts	-0.0881568	0.0441746	-1.99564	0.0475606
PTTG1IP	Discovery Cohort	-0.122707	0.0872035	-1.40713	0.162652	Replication Cohort	-0.0436805	0.066789	-0.654007	0.515134	Combined Cohorts	0.118001	0.0592348	1.99209	0.0479532
ZNF346	Discovery Cohort	-0.028039	0.0392616	-0.714158	0.47688	Replication Cohort	-0.0901904	0.0526686	-1.71241	0.0910082	Combined Cohorts	0.0635579	0.03197	1.98805	0.0484023
GIPC1	Discovery Cohort	-0.244056	0.102985	-2.36983	0.0198183	Replication Cohort	0.0112756	0.113275	0.0995423	0.920977	Combined Cohorts	0.149972	0.0762573	1.96666	0.0508405
FAIM	Discovery Cohort	-0.117903	0.0802232	-1.46968	0.144951	Replication Cohort	-0.0214733	0.0238975	-0.898559	0.371802	Combined Cohorts	0.0926206	0.0472792	1.95901	0.0517373
BAGE2	Discovery Cohort	-0.0651717	0.0599109	-1.08781	0.279431	Replication Cohort	-0.0517212	0.042266	-1.22371	0.224944	Combined Cohorts	0.0774333	0.0396426	1.95329	0.0524177
EAPP	Discovery Cohort	-2.02163	0.948319	-2.1318	0.0356034	Replication Cohort	0.360981	0.598674	0.602968	0.548374	Combined Cohorts	1.17826	0.604989	1.94757	0.0531037
SSX1	Discovery Cohort	0.0537394	0.0338934	1.58554	0.116166	Replication Cohort	0.0568026	0.0552036	1.02897	0.306847	Combined Cohorts	-0.0587112	0.0302544	-1.94059	0.0539531
TAF7L	Discovery Cohort	0.00650913	0.0350096	0.185924	0.852901	Replication Cohort	0.114913	0.0681453	1.68629	0.0959518	Combined Cohorts	-0.0714776	0.0370317	-1.93017	0.0552404
MAP3K14	Discovery Cohort	0.0800511	0.0297708	2.68891	0.00846688	Replication Cohort	0.0287968	0.0407371	0.706893	0.481853	Combined Cohorts	-0.0480739	0.0249108	-1.92984	0.0552815
CCNH	Discovery Cohort	0.0191479	0.0392771	0.487509	0.627021	Replication Cohort	0.0984783	0.0591486	1.66493	0.100155	Combined Cohorts	-0.0666482	0.0345806	-1.92733	0.0555962
PLK2	Discovery Cohort	0.0178252	0.0320716	0.555796	0.579657	Replication Cohort	0.0769528	0.0505592	1.52203	0.132262	Combined Cohorts	-0.0562707	0.0292377	-1.92459	0.0559402
PPP1R2P9	Discovery Cohort	0.730201	0.363171	2.01062	0.0471999	Replication Cohort	0.0984695	0.127244	0.773862	0.441478	Combined Cohorts	-0.41099	0.214861	-1.91282	0.0574426
MYF6	Discovery Cohort	0.0366251	0.0344311	1.06372	0.290151	Replication Cohort	0.018992	0.0336479	0.564434	0.574166	Combined Cohorts	-0.0541861	0.0283462	-1.91158	0.0576018
CKM	Discovery Cohort	0.0635422	0.0335237	1.89544	0.0610736	Replication Cohort	0.0102999	0.0404798	0.254445	0.799858	Combined Cohorts	-0.0498293	0.0260967	-1.90941	0.0578836
CKS1B	Discovery Cohort	-0.387517	0.238387	-1.62558	0.107353	Replication Cohort	-0.0390056	0.0975495	-0.399855	0.690416	Combined Cohorts	0.271255	0.14207	1.9093	0.0578973
TWIST2	Discovery Cohort	0.0506116	0.0358282	1.41262	0.161036	Replication Cohort	0.0263861	0.0546157	0.483123	0.630435	Combined Cohorts	-0.0650162	0.0340671	-1.90847	0.0580054
SIX1	Discovery Cohort	0.0217746	0.0336713	0.646682	0.519397	Replication Cohort	0.0773475	0.0557909	1.38638	0.169794	Combined Cohorts	-0.0604774	0.0317118	-1.9071	0.0581846
TEAD2	Discovery Cohort	0.0271445	0.0390155	0.695737	0.488292	Replication Cohort	0.0715073	0.0580213	1.23243	0.221689	Combined Cohorts	-0.0676822	0.0354978	-1.90666	0.0582418
CAMK2G	Discovery Cohort	-0.117446	0.0763496	-1.53826	0.127309	Replication Cohort	-0.0627108	0.0626995	-1.00018	0.320483	Combined Cohorts	0.096344	0.0505409	1.90626	0.0582941
RET_ext	Discovery Cohort	-0.0687456	0.0340816	-2.01709	0.0465084	Replication Cohort	0.0158044	0.0357429	0.442168	0.659657	Combined Cohorts	0.0509225	0.0268549	1.89621	0.0596185
CT45A1	Discovery Cohort	-0.22761	0.175515	-1.29681	0.197837	Replication Cohort	-0.0928399	0.111702	-0.831143	0.408567	Combined Cohorts	0.213191	0.112483	1.89532	0.0597368
SAV1	Discovery Cohort	0.0534828	0.0362553	1.47517	0.143472	Replication Cohort	0.0606377	0.0412683	1.46935	0.145976	Combined Cohorts	-0.0512281	0.0270455	-1.89415	0.0598937
CHN1	Discovery Cohort	-0.239152	0.137132	-1.74395	0.0844019	Replication Cohort	0.000805801	0.0681029	0.0118321	0.990591	Combined Cohorts	0.157312	0.0836267	1.88112	0.0616553
EXT1	Discovery Cohort	0.0701904	0.0363004	1.9336	0.0561389	Replication Cohort	0.0402249	0.0528816	0.76066	0.449277	Combined Cohorts	-0.056923	0.0303344	-1.87652	0.0622882
DLX4	Discovery Cohort	0.0417884	0.0412264	1.01363	0.313333	Replication Cohort	0.0688885	0.0638692	1.07859	0.284275	Combined Cohorts	-0.0690717	0.0368973	-1.872	0.0629141
KRAS	Discovery Cohort	-0.649382	0.618661	-1.04966	0.296538	Replication Cohort	-1.38534	0.840204	-1.64882	0.103424	Combined Cohorts	0.932204	0.498805	1.86888	0.0633503
GNAZ	Discovery Cohort	0.0508067	0.0353521	1.43716	0.153957	Replication Cohort	0.0531323	0.0668329	0.795002	0.429155	Combined Cohorts	-0.0668093	0.035756	-1.86848	0.0634063
TIE1_int	Discovery Cohort	0.0155787	0.0268408	0.580412	0.563011	Replication Cohort	0.128427	0.0724398	1.77288	0.0803644	Combined Cohorts	-0.064228	0.0344735	-1.86312	0.064161
S100A8	Discovery Cohort	-0.0348221	0.0433281	-0.803685	0.423585	Replication Cohort	-0.104438	0.0626824	-1.66615	0.099911	Combined Cohorts	0.0673214	0.0361861	1.86042	0.0645431
SAGE1	Discovery Cohort	0.0133471	0.0270866	0.492757	0.623321	Replication Cohort	0.119342	0.0686316	1.73888	0.0862143	Combined Cohorts	-0.0613727	0.03313	-1.85248	0.0656809
CTAG2	Discovery Cohort	-0.129329	0.100635	-1.28514	0.201869	Replication Cohort	-0.184347	0.148838	-1.23857	0.219418	Combined Cohorts	0.156931	0.0848004	1.8506	0.0659525
COX6C	Discovery Cohort	0.0568862	0.0346709	1.64075	0.104157	Replication Cohort	0.0472319	0.041262	1.14468	0.25603	Combined Cohorts	-0.0486511	0.0263085	-1.84926	0.0661466
GOT1	Discovery Cohort	-0.738717	0.327345	-2.25669	0.0263192	Replication Cohort	0.20096	0.22451	0.895105	0.373634	Combined Cohorts	0.392467	0.21229	1.84873	0.0662236
TSGA10	Discovery Cohort	-0.218368	0.244953	-0.891471	0.374929	Replication Cohort	-0.539753	0.285952	-1.88757	0.0630054	Combined Cohorts	0.339544	0.184043	1.84491	0.0667796
ACAT2	Discovery Cohort	-0.891294	0.392751	-2.26936	0.0255081	Replication Cohort	0.253267	0.28003	0.90443	0.368703	Combined Cohorts	0.474239	0.257363	1.84269	0.0671064
CLK3	Discovery Cohort	0.0608866	0.0523973	1.16202	0.24814	Replication Cohort	0.0567096	0.0777782	0.72912	0.46823	Combined Cohorts	-0.0870256	0.0472717	-1.84097	0.0673595
PPARG	Discovery Cohort	0.0739022	0.0374777	1.9719	0.0515295	Replication Cohort	0.019873	0.0358362	0.554552	0.580873	Combined Cohorts	-0.0480477	0.0261178	-1.83966	0.0675526
ALDOA	Discovery Cohort	-0.861741	0.476996	-1.8066	0.0739905	Replication Cohort	0.0261871	0.389636	0.0672091	0.946596	Combined Cohorts	0.591271	0.322787	1.83177	0.0687253
VDR	Discovery Cohort	-0.105797	0.0985729	-1.07329	0.285859	Replication Cohort	-0.0733609	0.0891306	-0.823072	0.413112	Combined Cohorts	0.129494	0.0707304	1.83081	0.0688693
RNF40	Discovery Cohort	0.106945	0.108831	0.982669	0.328266	Replication Cohort	0.243024	0.130931	1.85612	0.0674175	Combined Cohorts	-0.151548	0.0831132	-1.82339	0.0699902
BMPR1A	Discovery Cohort	0.0448871	0.0355869	1.26134	0.210276	Replication Cohort	0.0564799	0.0588749	0.959321	0.340521	Combined Cohorts	-0.0590775	0.0324682	-1.81955	0.0705768
IFI35	Discovery Cohort	-0.652295	0.479644	-1.35996	0.177063	Replication Cohort	-0.133849	0.336642	-0.3976	0.69207	Combined Cohorts	0.571294	0.316667	1.80409	0.0729776
PHKG1	Discovery Cohort	-0.0848494	0.0873362	-0.971526	0.333754	Replication Cohort	-0.0361554	0.0478947	-0.754894	0.452709	Combined Cohorts	0.105827	0.0587114	1.8025	0.0732279
DRD2	Discovery Cohort	0.0755399	0.0335849	2.24922	0.0268078	Replication Cohort	-0.00571116	0.0353922	-0.161368	0.872243	Combined Cohorts	-0.0438259	0.0243543	-1.79951	0.073701
HK2	Discovery Cohort	0.278909	0.146602	1.90249	0.0601365	Replication Cohort	0.0229037	0.0451959	0.506766	0.613826	Combined Cohorts	-0.154223	0.0857533	-1.79844	0.0738704
DUSP12	Discovery Cohort	0.0418022	0.0383009	1.09141	0.277851	Replication Cohort	0.0952187	0.0711509	1.33826	0.184908	Combined Cohorts	-0.0667129	0.0371342	-1.79653	0.074175
CDO1	Discovery Cohort	-0.0193263	0.0282409	-0.684339	0.495427	Replication Cohort	-0.0482745	0.0335202	-1.44016	0.15404	Combined Cohorts	0.0389637	0.0217935	1.78786	0.075569
GRM3	Discovery Cohort	0.0574506	0.0472444	1.21603	0.226986	Replication Cohort	0.138029	0.0684466	2.0166	0.0473664	Combined Cohorts	-0.0729967	0.040969	-1.78175	0.0765641
BRD2	Discovery Cohort	0.135421	0.0618326	2.19012	0.0309631	Replication Cohort	0.0543961	0.0695509	0.782104	0.436649	Combined Cohorts	-0.0832023	0.046945	-1.77234	0.0781193
CRYAB	Discovery Cohort	-0.9653	0.600489	-1.60752	0.111258	Replication Cohort	0.191874	0.382334	0.501848	0.617264	Combined Cohorts	0.71261	0.402568	1.77016	0.0784821
SSNA1	Discovery Cohort	-1.36558	0.591169	-2.30996	0.0230553	Replication Cohort	0.386233	0.570005	0.677596	0.500141	Combined Cohorts	0.747422	0.422346	1.76969	0.0785607
RIDA	Discovery Cohort	-0.206953	0.0921313	-2.24628	0.0270026	Replication Cohort	0.0259332	0.105652	0.245458	0.806782	Combined Cohorts	0.123055	0.069555	1.76918	0.0786465
ODF1	Discovery Cohort	-0.0198315	0.0330925	-0.599276	0.550415	Replication Cohort	-0.0328153	0.0300131	-1.09337	0.27778	Combined Cohorts	0.0449498	0.0254383	1.76701	0.0790105
IL13RA1	Discovery Cohort	-0.0450657	0.047798	-0.942836	0.348156	Replication Cohort	-0.0281975	0.0401449	-0.702393	0.484638	Combined Cohorts	0.0609394	0.0346743	1.75748	0.080626
ASCL1	Discovery Cohort	-0.119343	0.123873	-0.963432	0.337777	Replication Cohort	-0.0804825	0.0778203	-1.03421	0.304406	Combined Cohorts	0.141336	0.0804414	1.75701	0.0807057
PFKFB4	Discovery Cohort	-0.0686711	0.0833368	-0.824018	0.411993	Replication Cohort	-0.145511	0.105317	-1.38165	0.171237	Combined Cohorts	0.113935	0.0652322	1.74661	0.0824998
CTNNB1	Discovery Cohort	0.317332	0.138578	2.28991	0.0242395	Replication Cohort	0.0189998	0.079358	0.239419	0.811442	Combined Cohorts	-0.154279	0.0884637	-1.74397	0.0829605
IKZF3	Discovery Cohort	0.051056	0.0343845	1.48486	0.140893	Replication Cohort	0.011551	0.0348559	0.331392	0.741285	Combined Cohorts	-0.0433581	0.024961	-1.73704	0.0841816
ULK2	Discovery Cohort	0.101585	0.0559828	1.81457	0.0727463	Replication Cohort	0.0585559	0.0714817	0.819173	0.415318	Combined Cohorts	-0.0762883	0.0439248	-1.73679	0.0842247
LDHA	Discovery Cohort	-0.130319	0.0647411	-2.01293	0.0469526	Replication Cohort	0.0102042	0.0668212	0.152709	0.879044	Combined Cohorts	0.0811462	0.0468108	1.73349	0.0848108
RAF1	Discovery Cohort	0.0853629	0.047902	1.78203	0.0779388	Replication Cohort	0.0371521	0.0841522	0.441488	0.660147	Combined Cohorts	-0.0787607	0.0454785	-1.73182	0.0851081
PTPN11	Discovery Cohort	0.0743987	0.0334396	2.22487	0.028457	Replication Cohort	0.0185473	0.0435706	0.425684	0.671574	Combined Cohorts	-0.0460428	0.0265913	-1.7315	0.0851668
ZNF41	Discovery Cohort	0.0939075	0.0419829	2.2368	0.0276381	Replication Cohort	0.0347114	0.0641695	0.540934	0.590178	Combined Cohorts	-0.0627406	0.0362691	-1.72986	0.0854594
AFF4	Discovery Cohort	1.33937	0.860813	1.55593	0.123049	Replication Cohort	0.73496	0.931175	0.789282	0.432469	Combined Cohorts	-1.07813	0.624894	-1.72529	0.0862813
GNAI2	Discovery Cohort	0.0236815	0.0271983	0.870699	0.386113	Replication Cohort	0.0572529	0.0446227	1.28304	0.20348	Combined Cohorts	-0.0421008	0.024486	-1.71938	0.0873543
FAF1	Discovery Cohort	-0.200578	0.10684	-1.87736	0.0635368	Replication Cohort	-0.00820243	0.0983569	-0.0833945	0.933763	Combined Cohorts	0.126131	0.073579	1.71422	0.0883002
CDK18	Discovery Cohort	0.0488249	0.0354149	1.37865	0.171239	Replication Cohort	0.0649653	0.0495798	1.31032	0.194141	Combined Cohorts	-0.0499457	0.0291539	-1.71318	0.0884927
HAGHL	Discovery Cohort	-0.102539	0.0863422	-1.18759	0.237957	Replication Cohort	-0.0145123	0.0564366	-0.257143	0.797782	Combined Cohorts	0.0991429	0.0578717	1.71315	0.0884976
PCBP2	Discovery Cohort	0.484013	0.331618	1.45955	0.147712	Replication Cohort	0.27235	0.296912	0.917275	0.361978	Combined Cohorts	-0.384682	0.225156	-1.70851	0.089356
ENO1	Discovery Cohort	-0.0964019	0.0557818	-1.7282	0.0872021	Replication Cohort	0.00395889	0.049871	0.0793826	0.936943	Combined Cohorts	0.065941	0.0386669	1.70536	0.089943
CD96	Discovery Cohort	-0.0547206	0.0309066	-1.77051	0.0798494	Replication Cohort	-0.09452	0.0945021	-1.00019	0.320478	Combined Cohorts	0.0744872	0.0437178	1.70382	0.0902311
PYCR1	Discovery Cohort	-0.258917	0.1927	-1.34363	0.182269	Replication Cohort	-0.341035	0.373531	-0.913003	0.364206	Combined Cohorts	0.32778	0.192944	1.69884	0.0911686
PLAC1	Discovery Cohort	-0.145027	0.13957	-1.0391	0.301397	Replication Cohort	-0.0864507	0.093775	-0.921894	0.35958	Combined Cohorts	0.152953	0.0901411	1.69682	0.0915508
LSM1	Discovery Cohort	-0.112636	0.0901314	-1.24969	0.214484	Replication Cohort	-0.0376534	0.0405558	-0.928435	0.356201	Combined Cohorts	0.0913798	0.0539447	1.69395	0.0920951
PRELID1	Discovery Cohort	0.0409388	0.036147	1.13256	0.260249	Replication Cohort	0.0652855	0.0798515	0.817586	0.416218	Combined Cohorts	-0.0690415	0.0409086	-1.6877	0.0932913
WT1	Discovery Cohort	0.0976962	0.047308	2.06511	0.0416367	Replication Cohort	0.00915836	0.0408459	0.224217	0.823206	Combined Cohorts	-0.0541266	0.0321262	-1.68481	0.0938494
DDB2	Discovery Cohort	0.0765852	0.0407679	1.87857	0.0633703	Replication Cohort	0.0320778	0.0385949	0.83114	0.408568	Combined Cohorts	-0.0481889	0.0287932	-1.67362	0.0960339
RPLP1	Discovery Cohort	-0.0688445	0.094776	-0.726392	0.469385	Replication Cohort	-0.0932089	0.0772619	-1.2064	0.231506	Combined Cohorts	0.108651	0.0650109	1.67127	0.096497
KLF6	Discovery Cohort	0.094363	0.0503319	1.87481	0.0638904	Replication Cohort	0.0323704	0.0626062	0.517048	0.606665	Combined Cohorts	-0.0649152	0.0389109	-1.6683	0.0970857
FGFR4_ext	Discovery Cohort	-0.0749954	0.053874	-1.39205	0.167157	Replication Cohort	-0.00885037	0.0311046	-0.284535	0.776795	Combined Cohorts	0.0559638	0.0335514	1.668	0.0971454
PTEN	Discovery Cohort	0.0200719	0.0398674	0.503466	0.615802	Replication Cohort	0.0920455	0.0598524	1.53787	0.128345	Combined Cohorts	-0.0569817	0.0341839	-1.66692	0.0973614
INHBA	Discovery Cohort	0.0334428	0.02746	1.21787	0.226289	Replication Cohort	0.0565716	0.0582766	0.970743	0.334838	Combined Cohorts	-0.0487878	0.0293307	-1.66337	0.0980706
FN3K	Discovery Cohort	0.00931528	0.0377603	0.246695	0.805677	Replication Cohort	0.11105	0.0619591	1.79231	0.0771714	Combined Cohorts	-0.0563294	0.0340701	-1.65334	0.100097
SYK	Discovery Cohort	0.0222109	0.0342571	0.64836	0.518316	Replication Cohort	0.0380268	0.0487542	0.779971	0.437896	Combined Cohorts	-0.0520579	0.0314899	-1.65316	0.100132
ATP5B	Discovery Cohort	-0.581022	0.439135	-1.32311	0.188976	Replication Cohort	-0.114463	0.144763	-0.790693	0.43165	Combined Cohorts	0.422449	0.256037	1.64995	0.100788
CBX5	Discovery Cohort	-0.197981	0.139454	-1.41969	0.158971	Replication Cohort	-0.0221636	0.0545232	-0.406499	0.685549	Combined Cohorts	0.135373	0.0822979	1.64491	0.101825
WWOX	Discovery Cohort	0.0940613	0.0557109	1.68838	0.0946181	Replication Cohort	0.0685173	0.0660685	1.03706	0.303083	Combined Cohorts	-0.0702307	0.0427477	-1.64291	0.102239
TCEAL1	Discovery Cohort	-0.205024	0.127761	-1.60474	0.11187	Replication Cohort	-0.00412502	0.0761714	-0.0541545	0.956958	Combined Cohorts	0.130137	0.0793317	1.64041	0.102758
TFRC	Discovery Cohort	0.0783111	0.0381795	2.05113	0.0430075	Replication Cohort	0.0216832	0.0518064	0.418544	0.676762	Combined Cohorts	-0.0505569	0.0308659	-1.63796	0.10327
IKBKE	Discovery Cohort	0.056666	0.0551493	1.0275	0.306793	Replication Cohort	0.124273	0.0944643	1.31555	0.192385	Combined Cohorts	-0.0830263	0.050716	-1.63708	0.103453
TFEB	Discovery Cohort	0.04479	0.0374424	1.19624	0.234581	Replication Cohort	0.0509407	0.0678582	0.750693	0.455218	Combined Cohorts	-0.0595483	0.0363796	-1.63686	0.103499
ELF5	Discovery Cohort	0.0370615	0.038648	0.958951	0.340017	Replication Cohort	0.0373005	0.0509878	0.731559	0.466748	Combined Cohorts	-0.0522909	0.0319605	-1.63611	0.103655
ZNF276	Discovery Cohort	-0.113991	0.163371	-0.697747	0.48704	Replication Cohort	-0.21889	0.128496	-1.70347	0.0926763	Combined Cohorts	0.175625	0.107363	1.6358	0.10372
AARS	Discovery Cohort	0.0583598	0.0404211	1.4438	0.152086	Replication Cohort	0.0256567	0.0561881	0.456622	0.64928	Combined Cohorts	-0.0547802	0.0335043	-1.63502	0.103884
APPL1	Discovery Cohort	-0.130586	0.130493	-1.00071	0.319511	Replication Cohort	-0.554987	0.397638	-1.39571	0.166976	Combined Cohorts	0.301187	0.184546	1.63204	0.10451
PPM1A	Discovery Cohort	0.0425921	0.0354921	1.20004	0.233106	Replication Cohort	0.0314043	0.0485789	0.646458	0.519983	Combined Cohorts	-0.0476909	0.029273	-1.62918	0.105116
CUL4A	Discovery Cohort	0.0234494	0.032569	0.719991	0.473298	Replication Cohort	0.0881651	0.0970079	0.908844	0.366383	Combined Cohorts	-0.077999	0.0479449	-1.62685	0.105611
PSMD9	Discovery Cohort	-0.118128	0.131479	-0.898457	0.371214	Replication Cohort	-0.418	0.319004	-1.31033	0.194138	Combined Cohorts	0.250734	0.154532	1.62254	0.10653
HDAC1	Discovery Cohort	-0.12355	0.0948465	-1.30263	0.19585	Replication Cohort	0.00359542	0.0833618	0.0431303	0.965714	Combined Cohorts	0.110585	0.0686266	1.6114	0.108937
TBC1D2	Discovery Cohort	-0.222741	0.115748	-1.92436	0.0573025	Replication Cohort	0.0457899	0.126101	0.36312	0.717551	Combined Cohorts	0.139588	0.0867086	1.60985	0.109275
IKZF1	Discovery Cohort	-0.298561	0.307915	-0.969622	0.334697	Replication Cohort	-0.606121	0.426783	-1.42021	0.159746	Combined Cohorts	0.402428	0.25111	1.60259	0.11087
ZNF202	Discovery Cohort	0.111163	0.0435534	2.55234	0.0122944	Replication Cohort	0.0143908	0.0453495	0.31733	0.751887	Combined Cohorts	-0.0528669	0.0330483	-1.59969	0.111514
NCOA5	Discovery Cohort	-0.0854225	0.0745556	-1.14575	0.254775	Replication Cohort	-0.879249	0.552103	-1.59255	0.115525	Combined Cohorts	0.384357	0.240513	1.59807	0.111873
SYCP1	Discovery Cohort	0.0728316	0.0499505	1.45808	0.148118	Replication Cohort	0.0525765	0.0611481	0.859824	0.392663	Combined Cohorts	-0.0608105	0.0382776	-1.58867	0.113982
CEBPG	Discovery Cohort	0.0305229	0.062059	0.491838	0.623969	Replication Cohort	0.150453	0.0746787	2.01467	0.0475735	Combined Cohorts	-0.0751906	0.0474532	-1.58452	0.114923
EIF4EBP1	Discovery Cohort	-0.0511668	0.0427597	-1.19661	0.234435	Replication Cohort	-0.00586394	0.0327029	-0.179309	0.858185	Combined Cohorts	0.0459739	0.0290282	1.58377	0.115094
PRKCZ	Discovery Cohort	0.0996092	0.0836503	1.19078	0.236706	Replication Cohort	0.374175	0.344937	1.08476	0.281549	Combined Cohorts	-0.245118	0.154931	-1.58211	0.115473
TMEFF2	Discovery Cohort	-0.0967945	0.0706308	-1.37043	0.173783	Replication Cohort	-0.0128017	0.057773	-0.221587	0.825246	Combined Cohorts	0.0750225	0.0474706	1.5804	0.115863
BRSK2	Discovery Cohort	0.136457	0.078177	1.74548	0.0841343	Replication Cohort	0.102576	0.103563	0.990476	0.325169	Combined Cohorts	-0.100328	0.0634942	-1.58011	0.115931
TOM1	Discovery Cohort	-0.814034	0.601745	-1.35279	0.179334	Replication Cohort	0.014887	0.0551311	0.270029	0.78789	Combined Cohorts	0.541908	0.343711	1.57664	0.116727
ETV6	Discovery Cohort	-0.0451574	0.084814	-0.532428	0.595672	Replication Cohort	-0.0539135	0.0617726	-0.872773	0.38561	Combined Cohorts	0.0968836	0.0615635	1.57372	0.117401
SIK2	Discovery Cohort	0.0743767	0.0670618	1.10908	0.270196	Replication Cohort	0.11853	0.087314	1.35751	0.178743	Combined Cohorts	-0.0833124	0.0531728	-1.56682	0.119005
NFIA	Discovery Cohort	0.026138	0.0365389	0.715347	0.476149	Replication Cohort	0.0360358	0.069927	0.515334	0.607856	Combined Cohorts	-0.0653726	0.0417482	-1.56588	0.119226
ENO2	Discovery Cohort	-0.521822	0.219601	-2.37622	0.0194973	Replication Cohort	0.141822	0.210755	0.672921	0.503094	Combined Cohorts	0.240751	0.154404	1.55923	0.120791
ZBTB25	Discovery Cohort	-0.240009	0.19712	-1.21758	0.2264	Replication Cohort	-0.0232261	0.107684	-0.215687	0.829825	Combined Cohorts	0.190724	0.122764	1.55358	0.122134
SOX10	Discovery Cohort	-0.328121	0.266006	-1.23351	0.220428	Replication Cohort	-0.0951992	0.0628842	-1.51388	0.134316	Combined Cohorts	0.235871	0.152209	1.54965	0.123075
FKBP5	Discovery Cohort	0.248958	0.236877	1.051	0.295924	Replication Cohort	0.271406	0.181329	1.49676	0.13871	Combined Cohorts	-0.238189	0.154243	-1.54424	0.124378
ARMC3	Discovery Cohort	0.0186773	0.0394458	0.473491	0.636949	Replication Cohort	0.0726256	0.0600352	1.20972	0.230238	Combined Cohorts	-0.0533592	0.0345613	-1.5439	0.124461
SET	Discovery Cohort	0.149507	0.103551	1.44381	0.152083	Replication Cohort	0.0545652	0.0343467	1.58866	0.116401	Combined Cohorts	-0.0939102	0.0608386	-1.5436	0.124535
DKKL1	Discovery Cohort	-0.0586697	0.0390365	-1.50294	0.13617	Replication Cohort	-0.0297077	0.0608366	-0.48832	0.626767	Combined Cohorts	0.0525666	0.0340738	1.54273	0.124746
IL1B	Discovery Cohort	0.673627	0.404932	1.66356	0.0994967	Replication Cohort	0.0611792	0.0654972	0.934075	0.353303	Combined Cohorts	-0.359207	0.232949	-1.542	0.124923
NLK	Discovery Cohort	-0.0553397	0.082846	-0.667983	0.505764	Replication Cohort	-0.0720021	0.0559968	-1.28583	0.202513	Combined Cohorts	0.0826937	0.0536839	1.54038	0.125316
NEUROD1	Discovery Cohort	-0.0711092	0.0945718	-0.751907	0.453966	Replication Cohort	-0.297638	0.253679	-1.17328	0.244444	Combined Cohorts	0.185195	0.120749	1.53371	0.126949
MASTL	Discovery Cohort	-0.0659182	0.0573687	-1.14903	0.25343	Replication Cohort	-0.0603579	0.0430823	-1.40099	0.165396	Combined Cohorts	0.0571092	0.037267	1.53243	0.127263
MAGEA10	Discovery Cohort	-0.0306271	0.0461693	-0.663366	0.508703	Replication Cohort	-0.077778	0.0611408	-1.27211	0.207316	Combined Cohorts	0.0563221	0.0368844	1.52699	0.128611
VIM	Discovery Cohort	-0.704412	0.404931	-1.73958	0.0851711	Replication Cohort	0.0669149	0.430311	0.155503	0.876848	Combined Cohorts	0.451813	0.296355	1.52457	0.129215
SEC14L2	Discovery Cohort	-0.0153414	0.0509922	-0.300857	0.764181	Replication Cohort	-0.0500576	0.036798	-1.36033	0.177854	Combined Cohorts	0.0546044	0.0358486	1.5232	0.129557
ILF2	Discovery Cohort	-0.444604	0.253997	-1.75043	0.0832721	Replication Cohort	-0.0924227	0.3354	-0.275559	0.783655	Combined Cohorts	0.307164	0.202028	1.5204	0.130257
FOXA3	Discovery Cohort	0.035248	0.0344865	1.02208	0.309339	Replication Cohort	0.0255241	0.0506819	0.503614	0.616029	Combined Cohorts	-0.0458478	0.0302525	-1.5155	0.131491
ZFP36L1	Discovery Cohort	0.050305	0.0328282	1.53237	0.128754	Replication Cohort	0.0257758	0.0775804	0.332246	0.740643	Combined Cohorts	-0.0599798	0.0395819	-1.51533	0.131534
PPP4C	Discovery Cohort	-0.0834209	0.0695064	-1.20019	0.23305	Replication Cohort	-0.00253709	0.0366841	-0.0691606	0.945048	Combined Cohorts	0.0655491	0.0432787	1.51458	0.131724
PHF11	Discovery Cohort	-0.102014	0.140754	-0.724765	0.470377	Replication Cohort	-0.021923	0.0665164	-0.329589	0.742642	Combined Cohorts	0.144837	0.0958074	1.51175	0.132443
GAS7	Discovery Cohort	1.36078	0.846263	1.60799	0.111157	Replication Cohort	0.080954	0.133114	0.608157	0.544946	Combined Cohorts	-0.731636	0.484512	-1.51005	0.132877
NTRK3_ext	Discovery Cohort	-0.152606	0.0875063	-1.74395	0.0844026	Replication Cohort	0.0217379	0.078376	0.277354	0.782282	Combined Cohorts	0.0907675	0.0601306	1.50951	0.133015
PBX1	Discovery Cohort	0.0409462	0.0236093	1.73433	0.086104	Replication Cohort	0.0248452	0.0528002	0.470552	0.639345	Combined Cohorts	-0.0395557	0.0262248	-1.50833	0.133315
MYD88	Discovery Cohort	0.0491099	0.0418094	1.17461	0.243086	Replication Cohort	0.0561543	0.0432022	1.2998	0.197703	Combined Cohorts	-0.0453397	0.0300701	-1.5078	0.133451
NDRG2	Discovery Cohort	-0.0707403	0.072689	-0.973191	0.33293	Replication Cohort	-0.0875395	0.0548145	-1.59701	0.114525	Combined Cohorts	0.0708273	0.0472008	1.50055	0.135315
UHMK1	Discovery Cohort	0.00732491	0.0259433	0.282343	0.778294	Replication Cohort	0.0802917	0.0599717	1.33883	0.184725	Combined Cohorts	-0.0443944	0.029672	-1.49617	0.136452
PRKAG3	Discovery Cohort	-0.10952	0.0769548	-1.42317	0.157961	Replication Cohort	0.0270304	0.0591606	0.456898	0.649083	Combined Cohorts	0.0790324	0.0528322	1.49591	0.13652
PPP2R5A	Discovery Cohort	0.00953843	0.0337674	0.282475	0.778194	Replication Cohort	0.0697655	0.0691528	1.00886	0.31633	Combined Cohorts	-0.0553491	0.0370722	-1.49301	0.137278
MAP3K2	Discovery Cohort	0.0166176	0.0441404	0.376471	0.707406	Replication Cohort	0.140824	0.0842264	1.67197	0.098753	Combined Cohorts	-0.0653418	0.0437769	-1.49261	0.137382
LDHB	Discovery Cohort	-0.315303	0.130539	-2.4154	0.0176312	Replication Cohort	0.103996	0.175845	0.591408	0.55605	Combined Cohorts	0.158674	0.10646	1.49046	0.137946
SRM	Discovery Cohort	-0.159632	0.105606	-1.51158	0.133961	Replication Cohort	-0.67581	0.519069	-1.30197	0.196966	Combined Cohorts	0.342177	0.229634	1.4901	0.13804
CEACAM7	Discovery Cohort	-0.117283	0.121759	-0.963238	0.337874	Replication Cohort	-0.0337497	0.0931452	-0.362334	0.718135	Combined Cohorts	0.123525	0.082908	1.4899	0.138092
CARD9	Discovery Cohort	-0.14756	0.276935	-0.532833	0.595393	Replication Cohort	-0.891895	0.692783	-1.28741	0.201964	Combined Cohorts	0.494979	0.334096	1.48155	0.1403
UXT	Discovery Cohort	-0.134557	0.105321	-1.27758	0.20451	Replication Cohort	-0.0158637	0.0751945	-0.210968	0.833492	Combined Cohorts	0.100803	0.0680994	1.48024	0.140649
ASNA1	Discovery Cohort	-0.218062	0.561006	-0.388699	0.698369	Replication Cohort	-1.48498	0.912944	-1.62659	0.108076	Combined Cohorts	0.741128	0.50147	1.47791	0.141271
TEAD3	Discovery Cohort	0.117328	0.0481994	2.43423	0.0167919	Replication Cohort	-0.00695234	0.0535856	-0.129743	0.897122	Combined Cohorts	-0.0533953	0.0363254	-1.46992	0.143422
CXCR2	Discovery Cohort	-0.00622099	0.0267179	-0.232839	0.816387	Replication Cohort	0.0955032	0.0484838	1.9698	0.0526043	Combined Cohorts	-0.0377715	0.0257443	-1.46718	0.144165
YWHAG	Discovery Cohort	-0.286356	0.183156	-1.56345	0.121271	Replication Cohort	0.025378	0.202093	0.125576	0.900408	Combined Cohorts	0.201462	0.13732	1.46709	0.144188
FAS	Discovery Cohort	0.0740152	0.0435914	1.69793	0.0927944	Replication Cohort	0.0194015	0.0448001	0.433068	0.666225	Combined Cohorts	-0.0457819	0.0312261	-1.46614	0.144446
TSC22D1	Discovery Cohort	-0.138987	0.146151	-0.950981	0.344027	Replication Cohort	-0.0632487	0.113909	-0.555254	0.580396	Combined Cohorts	0.142751	0.0977226	1.46078	0.145911
HRH1	Discovery Cohort	0.0106651	0.0292244	0.364938	0.715969	Replication Cohort	0.083574	0.0692851	1.20623	0.231569	Combined Cohorts	-0.0497354	0.0341246	-1.45746	0.146822
SGSM3	Discovery Cohort	-0.196009	0.177283	-1.10562	0.271681	Replication Cohort	0.0232437	0.13882	0.167437	0.867483	Combined Cohorts	0.182309	0.12529	1.45509	0.147477
ETV7	Discovery Cohort	-0.0853684	0.0795782	-1.07276	0.286096	Replication Cohort	-0.0255175	0.0369056	-0.691427	0.491461	Combined Cohorts	0.0695264	0.0477843	1.455	0.147501
ITPKB	Discovery Cohort	-0.0855403	0.1375	-0.622112	0.535359	Replication Cohort	-0.159933	0.0688863	-2.3217	0.0230043	Combined Cohorts	0.120192	0.0827074	1.45321	0.147997
CDK11B	Discovery Cohort	0.0501596	0.0752538	0.66654	0.506681	Replication Cohort	0.102519	0.096998	1.05692	0.293986	Combined Cohorts	-0.0866231	0.059651	-1.45217	0.148288
PPP4R1	Discovery Cohort	0.188657	0.104547	1.80452	0.0743177	Replication Cohort	0.0805039	0.0869309	0.926068	0.357421	Combined Cohorts	-0.105803	0.0729941	-1.44948	0.149036
SCGB1D2	Discovery Cohort	-0.0939575	0.0828017	-1.13473	0.259344	Replication Cohort	-0.012074	0.0820822	-0.147097	0.883456	Combined Cohorts	0.087914	0.0606547	1.44942	0.149053
DDIT3	Discovery Cohort	0.21985	0.160129	1.37296	0.172998	Replication Cohort	0.0200027	0.0708899	0.282166	0.778604	Combined Cohorts	-0.137901	0.0952171	-1.44827	0.149371
STK32C	Discovery Cohort	-0.0953722	0.0754149	-1.26463	0.209096	Replication Cohort	-0.0269067	0.0727299	-0.369954	0.712473	Combined Cohorts	0.0762928	0.052811	1.44464	0.150389
CREB1	Discovery Cohort	0.0156099	0.0326465	0.478148	0.633643	Replication Cohort	0.0663917	0.0540162	1.22911	0.222925	Combined Cohorts	-0.0426914	0.0295988	-1.44233	0.151038
MYCBP	Discovery Cohort	-0.213529	0.139974	-1.52549	0.130459	Replication Cohort	-0.00786927	0.147572	-0.0533251	0.957617	Combined Cohorts	0.146322	0.101495	1.44166	0.151226
ATF5	Discovery Cohort	0.0386778	0.0392873	0.984486	0.327377	Replication Cohort	-0.00150561	0.0397701	-0.0378578	0.969903	Combined Cohorts	-0.0448032	0.031079	-1.44159	0.151247
SNCA	Discovery Cohort	-0.0519933	0.0378227	-1.37466	0.172471	Replication Cohort	-0.165369	0.128928	-1.28265	0.203619	Combined Cohorts	0.0855034	0.0594069	1.43928	0.151898
ACPP	Discovery Cohort	-0.052727	0.0338039	-1.55979	0.122135	Replication Cohort	0.00133581	0.0519618	0.0257076	0.97956	Combined Cohorts	0.0435233	0.0302786	1.43743	0.152423
SP2	Discovery Cohort	0.0305474	0.0366631	0.833192	0.406827	Replication Cohort	0.0566753	0.0571231	0.99216	0.324353	Combined Cohorts	-0.0458708	0.0319149	-1.43728	0.152465
VCL	Discovery Cohort	0.131692	0.0809614	1.62661	0.107133	Replication Cohort	0.0296686	0.0530195	0.559579	0.577457	Combined Cohorts	-0.0741527	0.0516466	-1.43577	0.152894
MPZL2	Discovery Cohort	-0.135444	0.137891	-0.982254	0.328469	Replication Cohort	-0.0694666	0.101428	-0.684889	0.495554	Combined Cohorts	0.128356	0.08955	1.43334	0.153586
CNOT2	Discovery Cohort	0.00486457	0.0381312	0.127575	0.898755	Replication Cohort	0.0689692	0.0562435	1.22626	0.223989	Combined Cohorts	-0.0481456	0.0335936	-1.43318	0.153632
TLK2	Discovery Cohort	-0.221365	0.167527	-1.32137	0.189552	Replication Cohort	0.00408066	0.0593236	0.0687865	0.945345	Combined Cohorts	0.140503	0.0982251	1.43041	0.154423
TRAF6	Discovery Cohort	0.0222647	0.0431473	0.516016	0.607042	Replication Cohort	0.0570485	0.0544264	1.04818	0.297969	Combined Cohorts	-0.0487261	0.0342384	-1.42314	0.156517
SLCO6A1	Discovery Cohort	0.0466981	0.0382048	1.22231	0.224615	Replication Cohort	0.0695326	0.0514522	1.3514	0.180683	Combined Cohorts	-0.044666	0.0314094	-1.42206	0.156831
FOXI1	Discovery Cohort	-0.176553	0.237832	-0.742342	0.459711	Replication Cohort	-0.137043	0.152153	-0.900691	0.370674	Combined Cohorts	0.21659	0.15231	1.42203	0.156838
HAGH	Discovery Cohort	-0.00334624	0.061212	-0.0546665	0.956519	Replication Cohort	-0.139878	0.0727415	-1.92294	0.0583356	Combined Cohorts	0.0662465	0.046595	1.42175	0.15692
YWHAE	Discovery Cohort	-0.866576	0.644842	-1.34386	0.182195	Replication Cohort	0.040665	0.129651	0.31365	0.754669	Combined Cohorts	0.523209	0.369024	1.41782	0.158063
KLHL12	Discovery Cohort	-0.343488	0.22789	-1.50725	0.135064	Replication Cohort	0.098139	0.0921383	1.06513	0.290281	Combined Cohorts	0.193154	0.136676	1.41323	0.159405
CIDEB	Discovery Cohort	0.030909	0.0490784	0.629789	0.530344	Replication Cohort	0.0840173	0.0717642	1.17074	0.24546	Combined Cohorts	-0.0581226	0.0412147	-1.41024	0.160285
GUK1	Discovery Cohort	-0.120466	0.0765697	-1.57328	0.118978	Replication Cohort	-0.021961	0.0868967	-0.252725	0.801182	Combined Cohorts	0.0800071	0.0567761	1.40917	0.160601
RAN	Discovery Cohort	-0.0319685	0.0975215	-0.32781	0.743777	Replication Cohort	-0.175935	0.114261	-1.53976	0.127884	Combined Cohorts	0.103651	0.0736444	1.40746	0.161107
ACTL7B	Discovery Cohort	-0.0267507	0.0376467	-0.71057	0.479091	Replication Cohort	-0.0419654	0.040359	-1.0398	0.301817	Combined Cohorts	0.0385289	0.0274086	1.40572	0.161621
MAPK14	Discovery Cohort	0.0161077	0.0310272	0.519149	0.604864	Replication Cohort	0.0253396	0.0431378	0.587411	0.558716	Combined Cohorts	-0.0388686	0.0276912	-1.40364	0.162238
MLPH	Discovery Cohort	-0.279072	0.41056	-0.679736	0.498325	Replication Cohort	-0.379441	0.215103	-1.764	0.0818599	Combined Cohorts	0.348823	0.248756	1.40227	0.162648
PI42B	Discovery Cohort	0.00960032	0.0316377	0.303446	0.762214	Replication Cohort	0.100525	0.0617866	1.62698	0.107993	Combined Cohorts	-0.0447124	0.0318965	-1.4018	0.162789
PAGE1	Discovery Cohort	-0.0419279	0.0538805	-0.778165	0.438406	Replication Cohort	-0.0716135	0.0576875	-1.2414	0.218377	Combined Cohorts	0.0544793	0.0389438	1.39892	0.163648
KRT19	Discovery Cohort	-1.05361	1.30031	-0.810274	0.419808	Replication Cohort	-0.551419	0.946186	-0.582781	0.561812	Combined Cohorts	1.20592	0.862185	1.39867	0.163722
LDB2	Discovery Cohort	0.169294	0.154473	1.09594	0.275874	Replication Cohort	0.14044	0.202494	0.693551	0.490135	Combined Cohorts	-0.1711	0.122387	-1.39802	0.163918
MAPK8_tv1	Discovery Cohort	-0.0266598	0.0628748	-0.424014	0.672514	Replication Cohort	-0.0772712	0.0694602	-1.11245	0.269545	Combined Cohorts	0.065907	0.0472775	1.39405	0.165112
CAMK4	Discovery Cohort	-0.0181639	0.0543611	-0.334134	0.739015	Replication Cohort	0.121173	0.0763801	1.58645	0.116902	Combined Cohorts	-0.0659856	0.0473409	-1.39384	0.165175
MLANA	Discovery Cohort	-0.0484804	0.103016	-0.470611	0.638997	Replication Cohort	-0.0939954	0.0841249	-1.11733	0.267467	Combined Cohorts	0.0978453	0.0704012	1.38982	0.166389
PDGFRB_ext	Discovery Cohort	-0.0448491	0.0466794	-0.96079	0.339097	Replication Cohort	-0.00805817	0.0360837	-0.223319	0.823903	Combined Cohorts	0.043896	0.0316371	1.38748	0.167099
PO2F2	Discovery Cohort	0.0698357	0.0408812	1.70826	0.0908537	Replication Cohort	-0.0239014	0.0626723	-0.381372	0.70402	Combined Cohorts	-0.0522546	0.0376768	-1.38692	0.167272
KAT7	Discovery Cohort	0.0487579	0.0310714	1.56922	0.119922	Replication Cohort	-0.00914824	0.0324712	-0.281734	0.778934	Combined Cohorts	-0.0315527	0.0227597	-1.38634	0.167448
CNOT8	Discovery Cohort	0.0839992	0.0327868	2.56198	0.0119802	Replication Cohort	-0.0279225	0.028681	-0.973554	0.33345	Combined Cohorts	-0.0314479	0.0227032	-1.38517	0.167805
TPM1	Discovery Cohort	1.26507	0.868623	1.45641	0.148576	Replication Cohort	0.918815	1.96952	0.466518	0.642215	Combined Cohorts	-1.34951	0.976952	-1.38135	0.168974
MTMR2	Discovery Cohort	0.155447	0.0946602	1.64215	0.103864	Replication Cohort	0.0342902	0.147015	0.233243	0.816217	Combined Cohorts	-0.113243	0.0822389	-1.377	0.170312
APEX1	Discovery Cohort	0.0429155	0.0323773	1.32548	0.188191	Replication Cohort	0.00123178	0.0834805	0.0147553	0.988267	Combined Cohorts	-0.0629045	0.0457552	-1.3748	0.170991
RBKS	Discovery Cohort	-0.359093	0.17657	-2.03372	0.0447689	Replication Cohort	0.103909	0.202608	0.512857	0.609579	Combined Cohorts	0.182657	0.132877	1.37463	0.171045
HOXA1	Discovery Cohort	0.0221439	0.0302748	0.731431	0.466316	Replication Cohort	0.017656	0.0403547	0.437521	0.663008	Combined Cohorts	-0.0353113	0.0257661	-1.37045	0.172342
TRIP11	Discovery Cohort	0.0226723	0.0409162	0.554114	0.580803	Replication Cohort	0.0856348	0.0671375	1.27552	0.206117	Combined Cohorts	-0.0501658	0.0366688	-1.36808	0.173082
DEK	Discovery Cohort	0.0537899	0.0413967	1.29938	0.196959	Replication Cohort	0.0512196	0.0417587	1.22656	0.223876	Combined Cohorts	-0.0410348	0.0300658	-1.36484	0.174098
BMPR1B	Discovery Cohort	-0.0133154	0.0271232	-0.490922	0.624613	Replication Cohort	-0.0434843	0.0314116	-1.38434	0.170415	Combined Cohorts	0.027651	0.0202971	1.36231	0.174891
LTV1	Discovery Cohort	0.209059	0.150885	1.38555	0.169129	Replication Cohort	0.0721497	0.0647591	1.11412	0.268831	Combined Cohorts	-0.12369	0.0908363	-1.36168	0.175089
RHOB	Discovery Cohort	-0.0515855	0.0520377	-0.991311	0.324052	Replication Cohort	-0.0244413	0.0731487	-0.334131	0.739226	Combined Cohorts	0.0603032	0.0443217	1.36058	0.175437
CT83	Discovery Cohort	0.00843507	0.0272813	0.309188	0.757855	Replication Cohort	0.0733122	0.0544483	1.34646	0.182266	Combined Cohorts	-0.0378749	0.0278417	-1.36037	0.175504
DCDC2	Discovery Cohort	-0.0523677	0.0551557	-0.949453	0.3448	Replication Cohort	-0.15668	0.124822	-1.25522	0.213347	Combined Cohorts	0.0839903	0.0618884	1.35712	0.17653
NEDD9	Discovery Cohort	0.266793	0.166018	1.60701	0.111371	Replication Cohort	0.0204189	0.0686856	0.297281	0.767085	Combined Cohorts	-0.134825	0.0996439	-1.35307	0.17782
MRPL55	Discovery Cohort	0.0474764	0.0280219	1.69426	0.0934916	Replication Cohort	0.0037125	0.0483924	0.0767166	0.939056	Combined Cohorts	-0.0353815	0.0261927	-1.35082	0.178539
MEOX2	Discovery Cohort	0.0466617	0.0356173	1.31009	0.193325	Replication Cohort	0.0183024	0.0516303	0.354489	0.723981	Combined Cohorts	-0.0403025	0.0298694	-1.34929	0.179028
SECISBP2	Discovery Cohort	-0.0243222	0.0591241	-0.411376	0.681723	Replication Cohort	-0.109111	0.0957245	-1.13984	0.258027	Combined Cohorts	0.0714462	0.0529836	1.34846	0.179294
ING4	Discovery Cohort	-0.509514	0.457604	-1.11344	0.268329	Replication Cohort	-0.0670503	0.0653554	-1.02593	0.308265	Combined Cohorts	0.350354	0.259825	1.34842	0.179306
NUAK2	Discovery Cohort	-0.00690621	0.0378456	-0.182484	0.855592	Replication Cohort	0.0864222	0.0579722	1.49075	0.140277	Combined Cohorts	-0.0452732	0.0335817	-1.34815	0.179393
TRIB2	Discovery Cohort	-0.149644	0.182987	-0.817788	0.415525	Replication Cohort	-0.0683525	0.148158	-0.46135	0.645901	Combined Cohorts	0.167967	0.124631	1.34772	0.179532
TRAF1	Discovery Cohort	-0.0294685	0.0572279	-0.514931	0.607797	Replication Cohort	-0.0340478	0.0555415	-0.613015	0.541746	Combined Cohorts	0.0577438	0.0428861	1.34645	0.17994
STAM	Discovery Cohort	0.0369553	0.0302312	1.22242	0.224572	Replication Cohort	0.0193709	0.069005	0.280718	0.77971	Combined Cohorts	-0.0479023	0.0355795	-1.34635	0.179973
GNG4	Discovery Cohort	0.0525963	0.0390907	1.3455	0.181668	Replication Cohort	0.00821896	0.0567545	0.144816	0.88525	Combined Cohorts	-0.0447497	0.033269	-1.34509	0.180379
RNASEL	Discovery Cohort	0.128866	0.0720029	1.78973	0.0766842	Replication Cohort	-0.0212218	0.068846	-0.30825	0.758759	Combined Cohorts	-0.0675494	0.050231	-1.34478	0.180479
FTH1	Discovery Cohort	-0.161903	0.153633	-1.05383	0.294634	Replication Cohort	-0.00650248	0.110479	-0.058857	0.953225	Combined Cohorts	0.136029	0.101261	1.34335	0.180939
PASD1	Discovery Cohort	0.0671849	0.0381185	1.76253	0.0811963	Replication Cohort	0.0277791	0.0355318	0.781808	0.436822	Combined Cohorts	-0.0369135	0.0274836	-1.34311	0.181017
STIP1	Discovery Cohort	-0.475595	0.465965	-1.02067	0.310005	Replication Cohort	-0.244541	0.428359	-0.570878	0.569812	Combined Cohorts	0.430193	0.320376	1.34278	0.181124
DNAJA2	Discovery Cohort	-0.02045	0.042312	-0.483314	0.629985	Replication Cohort	-0.0171431	0.0291683	-0.587731	0.558502	Combined Cohorts	0.0395741	0.0295016	1.34142	0.181563
MSC	Discovery Cohort	0.0460973	0.0540299	0.85318	0.395705	Replication Cohort	0.107153	0.060212	1.7796	0.0792477	Combined Cohorts	-0.0550003	0.0410042	-1.34133	0.181591
TEX101	Discovery Cohort	-0.187665	0.2324	-0.807507	0.421392	Replication Cohort	-0.0962503	0.165109	-0.58295	0.561699	Combined Cohorts	0.203511	0.151811	1.34055	0.181844
CEACAM8	Discovery Cohort	-0.0484704	0.0544959	-0.889432	0.376018	Replication Cohort	-0.023648	0.0686782	-0.34433	0.731575	Combined Cohorts	0.0591487	0.0441334	1.34022	0.18195
PATZ1	Discovery Cohort	0.0576038	0.0328243	1.75491	0.0824982	Replication Cohort	0.00973252	0.0458616	0.212215	0.832523	Combined Cohorts	-0.0359687	0.0268756	-1.33834	0.182563
HTR1D	Discovery Cohort	0.0371724	0.0241613	1.53851	0.127249	Replication Cohort	0.0183993	0.0390575	0.471082	0.638968	Combined Cohorts	-0.0286722	0.0214271	-1.33813	0.182632
PTPN20	Discovery Cohort	0.611017	0.467229	1.30775	0.194115	Replication Cohort	0.429913	0.701773	0.61261	0.542012	Combined Cohorts	-0.531061	0.396871	-1.33812	0.182634
TDRKH	Discovery Cohort	-0.0409675	0.0446475	-0.917576	0.361164	Replication Cohort	-0.0322672	0.0629585	-0.512515	0.609817	Combined Cohorts	0.0499397	0.0374119	1.33486	0.183696
PDCD2L	Discovery Cohort	0.108578	0.306682	0.354043	0.724091	Replication Cohort	0.565743	0.365025	1.54988	0.125437	Combined Cohorts	-0.308737	0.232324	-1.32891	0.185649
EFHD2	Discovery Cohort	-0.0191288	0.0787126	-0.243021	0.808513	Replication Cohort	-0.0915426	0.0403262	-2.27005	0.0261166	Combined Cohorts	0.0641427	0.0483055	1.32786	0.185995
EPHA3_ext	Discovery Cohort	-0.0675975	0.0400602	-1.6874	0.0948077	Replication Cohort	0.0075116	0.0379406	0.197983	0.843601	Combined Cohorts	0.036887	0.0278224	1.3258	0.186674
PRSS54	Discovery Cohort	-0.0389214	0.037857	-1.02812	0.306505	Replication Cohort	-0.0276002	0.0451425	-0.611401	0.542808	Combined Cohorts	0.0380637	0.0287181	1.32542	0.186799
PAGE2B	Discovery Cohort	0.0251331	0.0619402	0.405764	0.685828	Replication Cohort	0.121363	0.0785014	1.546	0.12637	Combined Cohorts	-0.063915	0.0483085	-1.32306	0.187582
GGPS1	Discovery Cohort	-1.09744	0.569966	-1.92545	0.0571642	Replication Cohort	0.450461	0.617412	0.729595	0.467941	Combined Cohorts	0.559976	0.423447	1.32242	0.187794
AREG	Discovery Cohort	-0.0674368	0.141653	-0.476072	0.635116	Replication Cohort	-0.167078	0.125123	-1.33531	0.185867	Combined Cohorts	0.126791	0.0963162	1.31641	0.189799
PTK6	Discovery Cohort	0.0181303	0.0266725	0.679739	0.498323	Replication Cohort	0.0401875	0.0720137	0.558054	0.578492	Combined Cohorts	-0.0474146	0.0360649	-1.3147	0.190371
MPP1	Discovery Cohort	0.123687	0.0499409	2.47667	0.0150299	Replication Cohort	-0.0620334	0.0623416	-0.995057	0.322951	Combined Cohorts	-0.0517382	0.0393631	-1.31438	0.190477
COTL1	Discovery Cohort	-0.172496	0.100884	-1.70985	0.0905585	Replication Cohort	0.0674667	0.0820071	0.822693	0.413326	Combined Cohorts	0.089083	0.0679695	1.31063	0.19174
CAMK2B	Discovery Cohort	-0.00783059	0.111439	-0.0702677	0.944128	Replication Cohort	-0.171835	0.0618545	-2.77805	0.00692591	Combined Cohorts	0.0899151	0.068635	1.31005	0.191937
PKLR	Discovery Cohort	-0.00643993	0.0355126	-0.181342	0.856485	Replication Cohort	-0.0625085	0.0630719	-0.991068	0.324882	Combined Cohorts	0.0453118	0.034655	1.30751	0.192794
NPM1	Discovery Cohort	-0.206249	0.157809	-1.30696	0.194382	Replication Cohort	-0.0840619	0.186927	-0.449705	0.654237	Combined Cohorts	0.154633	0.119032	1.29908	0.195664
ODC1	Discovery Cohort	-0.86226	0.811884	-1.06205	0.290906	Replication Cohort	-0.0891741	0.2544	-0.350528	0.726938	Combined Cohorts	0.612942	0.47218	1.29811	0.195998
CRADD	Discovery Cohort	-0.207375	0.372514	-0.556692	0.579047	Replication Cohort	-0.161386	0.195669	-0.824791	0.412141	Combined Cohorts	0.30564	0.236073	1.29469	0.197174
ZSCAN18	Discovery Cohort	-0.360332	0.305621	-1.17901	0.241338	Replication Cohort	0.00384625	0.0800252	0.0480629	0.961796	Combined Cohorts	0.227854	0.176136	1.29362	0.19754
IL1RN	Discovery Cohort	-0.268676	0.163644	-1.64184	0.10393	Replication Cohort	-0.0299888	0.207659	-0.144414	0.885566	Combined Cohorts	0.164607	0.127648	1.28954	0.198953
DGUOK	Discovery Cohort	0.0325019	0.028118	1.15591	0.250616	Replication Cohort	0.0337033	0.0367975	0.915912	0.362688	Combined Cohorts	-0.028792	0.0223497	-1.28825	0.1994
HLX	Discovery Cohort	0.0199687	0.0307109	0.650215	0.517123	Replication Cohort	0.0413514	0.0522759	0.791022	0.431459	Combined Cohorts	-0.0365777	0.0284661	-1.28495	0.200546
VHL	Discovery Cohort	0.0679683	0.0514762	1.32038	0.189879	Replication Cohort	0.0279821	0.0749552	0.373318	0.709979	Combined Cohorts	-0.0553245	0.0430732	-1.28443	0.200729
RPA2	Discovery Cohort	-0.512003	0.589542	-0.868476	0.387323	Replication Cohort	-0.262818	0.495436	-0.530478	0.597369	Combined Cohorts	0.510099	0.397333	1.28381	0.200946
TBX6	Discovery Cohort	0.0231617	0.0349402	0.662896	0.509002	Replication Cohort	0.00628567	0.0512786	0.122579	0.902773	Combined Cohorts	-0.0429478	0.0334537	-1.2838	0.200949
KLF7	Discovery Cohort	0.0362938	0.0386975	0.937885	0.350682	Replication Cohort	0.0263125	0.0483079	0.544682	0.58761	Combined Cohorts	-0.0386501	0.0301356	-1.28254	0.201389
PYGB	Discovery Cohort	-0.00128504	0.0279564	-0.0459659	0.963434	Replication Cohort	0.0526115	0.0390811	1.34621	0.182343	Combined Cohorts	-0.0301367	0.0235082	-1.28197	0.20159
TYRO3_int	Discovery Cohort	0.135724	0.104242	1.302	0.196063	Replication Cohort	0.00402486	0.0657299	0.0612333	0.951339	Combined Cohorts	-0.0833317	0.0651072	-1.27992	0.202309
CCR5	Discovery Cohort	0.00270386	0.0259358	0.104252	0.917189	Replication Cohort	0.0652351	0.0538547	1.21132	0.229628	Combined Cohorts	-0.0350085	0.0274166	-1.27691	0.203366
CCDC110	Discovery Cohort	0.210295	0.130955	1.60585	0.111626	Replication Cohort	0.005191	0.0816174	0.0636016	0.949459	Combined Cohorts	-0.104883	0.0824948	-1.27139	0.205315
PDGFRA_ext	Discovery Cohort	-0.0258748	0.021317	-1.21381	0.227831	Replication Cohort	-0.00225839	0.031668	-0.0713147	0.94334	Combined Cohorts	0.023617	0.0185983	1.26985	0.205863
NR2E1	Discovery Cohort	0.0461155	0.0374429	1.23162	0.22113	Replication Cohort	-0.000229389	0.0405885	-0.00565159	0.995506	Combined Cohorts	-0.0351288	0.0277208	-1.26724	0.206794
CTAGE5	Discovery Cohort	0.0271232	0.0233485	1.16167	0.248281	Replication Cohort	0.0287633	0.0376048	0.764884	0.446773	Combined Cohorts	-0.0261778	0.0206704	-1.26644	0.207077
ARX	Discovery Cohort	0.0161374	0.0283657	0.568906	0.570763	Replication Cohort	0.042153	0.0579769	0.727066	0.469479	Combined Cohorts	-0.0379261	0.0300182	-1.26344	0.208151
SDHB	Discovery Cohort	0.0266267	0.0304529	0.874359	0.384128	Replication Cohort	0.044847	0.0434442	1.03229	0.305298	Combined Cohorts	-0.0318281	0.0251954	-1.26325	0.208217
PCLAF	Discovery Cohort	-0.0422205	0.103694	-0.407166	0.684802	Replication Cohort	-0.121724	0.120057	-1.01388	0.313942	Combined Cohorts	0.099059	0.0786899	1.25885	0.209799
MIF	Discovery Cohort	-0.307455	0.259456	-1.185	0.238974	Replication Cohort	-0.00230975	0.262759	-0.00879035	0.99301	Combined Cohorts	0.234163	0.186857	1.25317	0.211856
CDK20	Discovery Cohort	0.0311866	0.0401831	0.776111	0.439611	Replication Cohort	0.00362817	0.0323032	0.112316	0.910877	Combined Cohorts	-0.0350692	0.028026	-1.25131	0.212532
VAV1	Discovery Cohort	0.0881598	0.0381257	2.31235	0.0229179	Replication Cohort	-0.00744646	0.055222	-0.134846	0.8931	Combined Cohorts	-0.0402619	0.0322592	-1.24808	0.213709
ZMYND8	Discovery Cohort	0.0210109	0.0486504	0.431875	0.666811	Replication Cohort	0.09943	0.0712005	1.39648	0.166745	Combined Cohorts	-0.0509902	0.0408745	-1.24748	0.213926
BLZF1	Discovery Cohort	-0.0578826	0.0468698	-1.23497	0.219889	Replication Cohort	-0.0371239	0.0490242	-0.757255	0.451301	Combined Cohorts	0.0421395	0.0338269	1.24574	0.214564
EEF1D	Discovery Cohort	0.0169379	0.0926507	0.182814	0.855333	Replication Cohort	0.237884	0.141476	1.68144	0.0968936	Combined Cohorts	-0.0997449	0.0800967	-1.24531	0.214723
RALBP1	Discovery Cohort	-0.00372447	0.0670431	-0.0555534	0.955814	Replication Cohort	-0.264882	0.18859	-1.40454	0.164341	Combined Cohorts	0.110442	0.0889278	1.24193	0.215963
VRK3	Discovery Cohort	-0.00288884	0.0312854	-0.0923382	0.926624	Replication Cohort	0.0744017	0.05523	1.34712	0.182051	Combined Cohorts	-0.036926	0.0297383	-1.2417	0.216048
XAGE1A	Discovery Cohort	-0.145349	0.236408	-0.614824	0.540141	Replication Cohort	-0.156006	0.202032	-0.772185	0.442464	Combined Cohorts	0.198974	0.160833	1.23715	0.217728
TKT	Discovery Cohort	-0.0875848	0.0769027	-1.1389	0.257607	Replication Cohort	-0.0303622	0.101255	-0.299857	0.765127	Combined Cohorts	0.0757752	0.0614011	1.2341	0.218859
TP63	Discovery Cohort	-0.269892	0.181626	-1.48598	0.140596	Replication Cohort	0.0977015	0.0893595	1.09335	0.277785	Combined Cohorts	0.136387	0.110538	1.23385	0.218954
WWTR1	Discovery Cohort	-0.0459801	0.0886462	-0.518692	0.605182	Replication Cohort	-0.111356	0.0963626	-1.15559	0.251566	Combined Cohorts	0.0796129	0.0645831	1.23272	0.219372
PIK3R1	Discovery Cohort	-0.364871	0.339887	-1.07351	0.285763	Replication Cohort	-0.0199451	0.0432201	-0.461478	0.64581	Combined Cohorts	0.236677	0.192689	1.22828	0.221028
SPATA25	Discovery Cohort	-0.0869574	0.0753332	-1.1543	0.251271	Replication Cohort	-0.0345337	0.121111	-0.285141	0.776333	Combined Cohorts	0.0826859	0.0674287	1.22627	0.221783
NUBP2	Discovery Cohort	-0.107095	0.124128	-0.862777	0.390433	Replication Cohort	-0.040943	0.102697	-0.398677	0.691279	Combined Cohorts	0.102171	0.0834325	1.22459	0.222414
STAP1	Discovery Cohort	-0.177049	0.140698	-1.25836	0.211345	Replication Cohort	-0.0213457	0.0954749	-0.223574	0.823705	Combined Cohorts	0.109038	0.089056	1.22438	0.222494
TFPT	Discovery Cohort	0.0824029	0.0726998	1.13347	0.25987	Replication Cohort	0.135832	0.179168	0.758128	0.450782	Combined Cohorts	-0.10554	0.0862551	-1.22358	0.222794
TPI1	Discovery Cohort	-0.463376	0.260652	-1.77776	0.0786436	Replication Cohort	0.222462	0.223227	0.996574	0.322219	Combined Cohorts	0.218024	0.178269	1.223	0.223011
ROPN1	Discovery Cohort	-0.0532548	0.0620317	-0.858509	0.392772	Replication Cohort	-0.0756536	0.131497	-0.575327	0.566815	Combined Cohorts	0.0814714	0.0667032	1.2214	0.223615
GAS2	Discovery Cohort	0.0756077	0.0674158	1.12151	0.264896	Replication Cohort	0.0598301	0.0886442	0.674947	0.501813	Combined Cohorts	-0.0652166	0.0534162	-1.22091	0.223799
TADA2A	Discovery Cohort	-0.0220722	0.0344177	-0.641303	0.52287	Replication Cohort	-0.0376773	0.0334798	-1.12537	0.264068	Combined Cohorts	0.0293086	0.0240056	1.22091	0.223802
STK11	Discovery Cohort	0.0266399	0.0286292	0.930515	0.354463	Replication Cohort	0.0134102	0.037947	0.353393	0.724799	Combined Cohorts	-0.0282788	0.0231671	-1.22064	0.223901
PRDX6	Discovery Cohort	0.0506876	0.0382797	1.32414	0.188634	Replication Cohort	-0.019223	0.0522459	-0.367933	0.713973	Combined Cohorts	-0.0402942	0.0330381	-1.21963	0.224284
CCNB1	Discovery Cohort	0.189324	0.197624	0.958002	0.340493	Replication Cohort	0.366372	0.485004	0.755401	0.452406	Combined Cohorts	-0.284082	0.234052	-1.21376	0.226513
HPCAL1	Discovery Cohort	-0.0126517	0.0307172	-0.411878	0.681357	Replication Cohort	-0.0598898	0.0435758	-1.37438	0.173471	Combined Cohorts	0.0307303	0.0253702	1.21128	0.227461
LYL1	Discovery Cohort	0.0965125	0.0479668	2.01207	0.0470445	Replication Cohort	-0.0114248	0.04493	-0.254279	0.799985	Combined Cohorts	-0.0407813	0.0338195	-1.20585	0.229539
STAT1	Discovery Cohort	0.0177083	0.0299355	0.591547	0.555559	Replication Cohort	0.0264237	0.0447177	0.5909	0.556388	Combined Cohorts	-0.0313834	0.0260483	-1.20481	0.22994
AMT	Discovery Cohort	0.0686431	0.0642733	1.06799	0.288232	Replication Cohort	0.119303	0.0735877	1.62124	0.10922	Combined Cohorts	-0.0611411	0.0508139	-1.20324	0.230548
PRKRA	Discovery Cohort	-0.390094	0.459113	-0.84967	0.397645	Replication Cohort	-0.180402	0.120255	-1.50017	0.137826	Combined Cohorts	0.316725	0.263389	1.2025	0.230834
ZNF136	Discovery Cohort	0.0286283	0.0327054	0.875336	0.383599	Replication Cohort	0.0367394	0.055059	0.667274	0.506672	Combined Cohorts	-0.0357913	0.0297943	-1.20128	0.231302
BATF	Discovery Cohort	-0.0447221	0.148227	-0.301714	0.76353	Replication Cohort	-0.442663	0.286052	-1.54749	0.126012	Combined Cohorts	0.179214	0.149208	1.2011	0.231372
XYLB	Discovery Cohort	0.0373506	0.028839	1.29514	0.19841	Replication Cohort	0.0199093	0.0493739	0.403235	0.687938	Combined Cohorts	-0.0318106	0.0265015	-1.20033	0.23167
GPA33	Discovery Cohort	-0.0736223	0.0674101	-1.09215	0.277527	Replication Cohort	-0.027468	0.087777	-0.31293	0.755214	Combined Cohorts	0.0641827	0.0534731	1.20028	0.231691
EPPIN	Discovery Cohort	-0.0896913	0.108158	-0.829259	0.409037	Replication Cohort	-0.034293	0.0955694	-0.358828	0.720746	Combined Cohorts	0.0892479	0.074376	1.19995	0.231817
MAGEB5	Discovery Cohort	-0.00764037	0.0264854	-0.288475	0.773612	Replication Cohort	0.0916521	0.0555235	1.65069	0.10304	Combined Cohorts	-0.0336569	0.0280955	-1.19794	0.232596
PRPS2	Discovery Cohort	-0.000473151	0.0246555	-0.0191905	0.984729	Replication Cohort	0.0621014	0.0605024	1.02643	0.308033	Combined Cohorts	-0.0357248	0.0298277	-1.19771	0.232689
PSME1	Discovery Cohort	0.159885	0.158404	1.00935	0.315373	Replication Cohort	0.29516	0.384512	0.767622	0.445154	Combined Cohorts	-0.222394	0.185798	-1.19697	0.232976
CHEK1	Discovery Cohort	0.0120787	0.0367973	0.32825	0.743445	Replication Cohort	0.0134966	0.0426176	0.316692	0.752369	Combined Cohorts	-0.0373188	0.0311906	-1.19648	0.233167
CITED1	Discovery Cohort	-0.679224	0.642697	-1.05683	0.293267	Replication Cohort	-0.0324667	0.036201	-0.896846	0.37271	Combined Cohorts	0.434074	0.362869	1.19623	0.233263
ATG7	Discovery Cohort	-0.0458337	0.0362733	-1.26357	0.209478	Replication Cohort	0.0142848	0.0393243	0.363257	0.717448	Combined Cohorts	0.0328101	0.0274494	1.19529	0.233627
MYOZ2	Discovery Cohort	0.0932253	0.0776065	1.20126	0.232638	Replication Cohort	0.0662627	0.0821339	0.806764	0.422388	Combined Cohorts	-0.0675015	0.0564856	-1.19502	0.233733
PIDD1	Discovery Cohort	0.0466912	0.0394396	1.18387	0.23942	Replication Cohort	0.0402852	0.0508604	0.792073	0.43085	Combined Cohorts	-0.037247	0.0311882	-1.19426	0.234029
NFE2	Discovery Cohort	0.0839459	0.0468599	1.79142	0.0764097	Replication Cohort	0.0124994	0.0607413	0.205781	0.837527	Combined Cohorts	-0.0445609	0.0373463	-1.19318	0.234451
PPP3CA	Discovery Cohort	-0.0155918	0.0500416	-0.311577	0.756045	Replication Cohort	-0.0357693	0.0376058	-0.951165	0.344617	Combined Cohorts	0.0401857	0.0337536	1.19056	0.235477
LIMS1	Discovery Cohort	0.0413445	0.308406	0.134059	0.89364	Replication Cohort	0.911399	0.778424	1.17083	0.245425	Combined Cohorts	-0.445907	0.374781	-1.18978	0.235782
SCYL3	Discovery Cohort	-0.0491594	0.0611186	-0.804328	0.423216	Replication Cohort	-0.147017	0.13723	-1.07132	0.287509	Combined Cohorts	0.0807731	0.0678964	1.18965	0.235833
AMD1	Discovery Cohort	0.0370384	0.0313599	1.18108	0.240521	Replication Cohort	0.00846331	0.0416511	0.203195	0.83954	Combined Cohorts	-0.0298783	0.0251436	-1.1883	0.236361
CASP6	Discovery Cohort	-0.311283	0.189952	-1.63874	0.104575	Replication Cohort	0.144314	0.128585	1.12232	0.265355	Combined Cohorts	0.144847	0.122085	1.18644	0.237096
AKAP3	Discovery Cohort	0.00551411	0.0220826	0.249704	0.803356	Replication Cohort	0.0350079	0.0399269	0.8768	0.383433	Combined Cohorts	-0.0254239	0.0214887	-1.18312	0.238402
PHIP	Discovery Cohort	0.118169	0.0954764	1.23768	0.218885	Replication Cohort	0.0904328	0.090784	0.996132	0.322432	Combined Cohorts	-0.0802372	0.067902	-1.18166	0.238981
CDK5R1	Discovery Cohort	-0.0912447	0.0760887	-1.19919	0.233437	Replication Cohort	0.031939	0.0361953	0.882408	0.380414	Combined Cohorts	0.0547702	0.0466154	1.17494	0.241653
ANXA11	Discovery Cohort	0.10711	0.148455	0.721502	0.472373	Replication Cohort	0.221429	0.122047	1.8143	0.073685	Combined Cohorts	-0.118208	0.100778	-1.17295	0.242447
SSX3	Discovery Cohort	0.110042	0.054919	2.00371	0.0479496	Replication Cohort	-0.00529881	0.0582504	-0.0909661	0.927765	Combined Cohorts	-0.0476107	0.0406193	-1.17212	0.24278
RAD51D	Discovery Cohort	-0.0604068	0.059796	-1.01021	0.314959	Replication Cohort	-0.0488621	0.082949	-0.589063	0.557613	Combined Cohorts	0.0569082	0.0486503	1.16974	0.243733
BUB1B	Discovery Cohort	0.0177874	0.0360103	0.493951	0.622481	Replication Cohort	0.0839786	0.0580645	1.4463	0.152316	Combined Cohorts	-0.0376162	0.0323281	-1.16358	0.246217
TFE3	Discovery Cohort	0.0927424	0.044214	2.09758	0.0385971	Replication Cohort	0.0076915	0.0500621	0.153639	0.878312	Combined Cohorts	-0.0399765	0.0343658	-1.16326	0.246343
FGFR1_ext	Discovery Cohort	-0.116443	0.10713	-1.08694	0.279815	Replication Cohort	-0.00820455	0.0846081	-0.0969713	0.923011	Combined Cohorts	0.0817632	0.0705224	1.15939	0.247912
COL4A3BP	Discovery Cohort	-0.00912193	0.0456366	-0.199882	0.842	Replication Cohort	0.128136	0.115406	1.11031	0.270459	Combined Cohorts	-0.0653292	0.0563513	-1.15932	0.247942
TNFAIP6	Discovery Cohort	-0.0274868	0.030497	-0.901293	0.369712	Replication Cohort	0.00273395	0.0313307	0.0872611	0.9307	Combined Cohorts	0.0264239	0.0228193	1.15796	0.248494
FLCN	Discovery Cohort	-0.0041798	0.0658815	-0.0634442	0.949546	Replication Cohort	-0.0550705	0.0580163	-0.949223	0.345597	Combined Cohorts	0.055552	0.0479821	1.15776	0.248575
LYN	Discovery Cohort	0.00193866	0.0331806	0.0584275	0.953531	Replication Cohort	0.0567446	0.0477777	1.18768	0.238758	Combined Cohorts	-0.0323609	0.0279541	-1.15764	0.248624
S100P	Discovery Cohort	-0.0164411	0.0397878	-0.413219	0.680377	Replication Cohort	-0.143634	0.09896	-1.45144	0.150884	Combined Cohorts	0.0560981	0.0485005	1.15665	0.249029
DMAP1	Discovery Cohort	0.00177095	0.0407226	0.0434881	0.965404	Replication Cohort	0.0275485	0.0384302	0.716845	0.475726	Combined Cohorts	-0.0361361	0.0314503	-1.14899	0.252165
NRF1	Discovery Cohort	0.0314023	0.0578331	0.542981	0.588415	Replication Cohort	0.0972093	0.106828	0.909962	0.365797	Combined Cohorts	-0.0640858	0.0558719	-1.14701	0.252978
EEF1G	Discovery Cohort	-0.0710081	0.0974356	-0.72877	0.467935	Replication Cohort	-0.066303	0.103676	-0.639521	0.524459	Combined Cohorts	0.0809046	0.0705859	1.14619	0.25332
ERCC2	Discovery Cohort	0.0242231	0.0368416	0.657494	0.512453	Replication Cohort	0.0460721	0.0544944	0.845446	0.400587	Combined Cohorts	-0.0355942	0.0310602	-1.14598	0.253407
ELOA	Discovery Cohort	0.0665692	0.0524014	1.27037	0.207055	Replication Cohort	0.0302996	0.0632	0.479424	0.633051	Combined Cohorts	-0.0457238	0.0399787	-1.1437	0.254345
RNF6	Discovery Cohort	-0.00704944	0.0304733	-0.231331	0.817555	Replication Cohort	0.0612982	0.0746738	0.82088	0.414351	Combined Cohorts	-0.0439442	0.038451	-1.14286	0.254693
NFKBIA	Discovery Cohort	0.0125793	0.0256113	0.491162	0.624445	Replication Cohort	0.0231569	0.0321546	0.720175	0.473686	Combined Cohorts	-0.0230231	0.0201514	-1.1425	0.254842
MAPK1	Discovery Cohort	-0.312238	0.280868	-1.11169	0.269078	Replication Cohort	0.0135803	0.0701302	0.193645	0.846985	Combined Cohorts	0.184054	0.161247	1.14144	0.255284
LY86	Discovery Cohort	-0.131664	0.180662	-0.728786	0.467926	Replication Cohort	0.00704168	0.105223	0.0669217	0.946825	Combined Cohorts	0.132896	0.116695	1.13884	0.256364
CCT5	Discovery Cohort	0.0589405	0.0361169	1.63194	0.106004	Replication Cohort	0.0210452	0.0333197	0.631613	0.529586	Combined Cohorts	-0.0296387	0.0260314	-1.13857	0.256474
ZNF398	Discovery Cohort	0.0713425	0.0995932	0.71634	0.475539	Replication Cohort	0.149942	0.11394	1.31597	0.192245	Combined Cohorts	-0.0850942	0.0749078	-1.13599	0.257552
TSC22D4	Discovery Cohort	0.0644093	0.0354555	1.81663	0.0724278	Replication Cohort	-0.0198344	0.0562488	-0.35262	0.725376	Combined Cohorts	-0.0356675	0.0314984	-1.13236	0.259068
HOOK1	Discovery Cohort	0.0501014	0.237834	0.210657	0.833606	Replication Cohort	-0.596698	0.480892	-1.24081	0.218594	Combined Cohorts	0.27976	0.247332	1.13111	0.259592
MAP4K5	Discovery Cohort	0.0226995	0.0367155	0.618254	0.537887	Replication Cohort	0.0360867	0.0574624	0.628005	0.531934	Combined Cohorts	-0.0364858	0.0322993	-1.12962	0.260219
SH2D1A	Discovery Cohort	-0.0333946	0.0345802	-0.965714	0.336639	Replication Cohort	-0.029804	0.0716278	-0.416095	0.678545	Combined Cohorts	0.0411765	0.0364766	1.12885	0.260543
CTSD	Discovery Cohort	-0.029184	0.0382894	-0.762197	0.447831	Replication Cohort	-0.0313229	0.0572531	-0.547094	0.58596	Combined Cohorts	0.0368953	0.0326931	1.12853	0.260675
MEF2C	Discovery Cohort	-0.442384	0.405621	-1.09064	0.278192	Replication Cohort	0.0849919	0.143812	0.590992	0.556326	Combined Cohorts	0.26917	0.23872	1.12756	0.261086
PSME2	Discovery Cohort	-0.088463	0.101077	-0.875205	0.38367	Replication Cohort	-0.0599609	0.0464971	-1.28956	0.201218	Combined Cohorts	0.0676417	0.06039	1.12008	0.26425
RRAGC	Discovery Cohort	0.0135358	0.0540309	0.25052	0.802727	Replication Cohort	-0.0522506	0.0412776	-1.26584	0.209543	Combined Cohorts	0.0441935	0.0394795	1.1194	0.264538
RRAS	Discovery Cohort	0.0168437	0.0344178	0.48939	0.625693	Replication Cohort	-0.0510204	0.0371648	-1.37281	0.173956	Combined Cohorts	0.0308562	0.0275689	1.11924	0.264608
ZBTB7B	Discovery Cohort	0.0664979	0.0558181	1.19133	0.236491	Replication Cohort	0.062715	0.0512448	1.22383	0.224898	Combined Cohorts	-0.0447583	0.0400332	-1.11803	0.265123
ZNF277	Discovery Cohort	0.0223026	0.0313872	0.710564	0.479096	Replication Cohort	0.00403928	0.0536367	0.0753081	0.940173	Combined Cohorts	-0.0349275	0.0312622	-1.11725	0.265457
VGLL1	Discovery Cohort	0.0320294	0.0380298	0.842218	0.401781	Replication Cohort	-0.00119027	0.0317313	-0.0375109	0.970179	Combined Cohorts	-0.0292327	0.0261694	-1.11706	0.265537
RET	Discovery Cohort	0.00614061	0.0275155	0.223169	0.823883	Replication Cohort	0.0604927	0.0370607	1.63226	0.106873	Combined Cohorts	-0.0248778	0.0222813	-1.11653	0.26576
CEP55	Discovery Cohort	-0.0247349	0.066098	-0.374216	0.709078	Replication Cohort	-0.0577976	0.0666264	-0.867488	0.388479	Combined Cohorts	0.0529914	0.0474723	1.11626	0.265878
PRSS50	Discovery Cohort	-0.024194	0.0771928	-0.313423	0.754647	Replication Cohort	-0.0352219	0.0661834	-0.532187	0.596191	Combined Cohorts	0.0616595	0.0553008	1.11498	0.266422
HSF1	Discovery Cohort	-0.092063	0.11234	-0.819505	0.414549	Replication Cohort	-0.0588717	0.100986	-0.582972	0.561685	Combined Cohorts	0.0850819	0.0764216	1.11332	0.267132
GAPDH	Discovery Cohort	-0.0611157	0.0395629	-1.54477	0.125726	Replication Cohort	-0.00839961	0.0854205	-0.0983325	0.921934	Combined Cohorts	0.0477076	0.0428619	1.11305	0.267248
SMN2	Discovery Cohort	-0.012392	0.0872835	-0.141975	0.887401	Replication Cohort	-0.11572	0.0931084	-1.24286	0.217844	Combined Cohorts	0.0707963	0.0637132	1.11117	0.268055
HSPE1	Discovery Cohort	-0.270719	0.173797	-1.55767	0.122636	Replication Cohort	0.0500345	0.216637	0.23096	0.817984	Combined Cohorts	0.1497	0.134887	1.10982	0.268636
TEK	Discovery Cohort	0.0605994	0.0318996	1.89969	0.0605072	Replication Cohort	-0.0309591	0.0451765	-0.685292	0.495301	Combined Cohorts	-0.0297552	0.0268646	-1.1076	0.26959
SKAP1	Discovery Cohort	-0.00675131	0.0434615	-0.15534	0.876883	Replication Cohort	0.0992555	0.0824814	1.20337	0.232669	Combined Cohorts	-0.0476676	0.0432277	-1.10271	0.271702
MALL	Discovery Cohort	-0.0427766	0.066164	-0.646524	0.519499	Replication Cohort	-0.0276337	0.067421	-0.409868	0.683087	Combined Cohorts	0.0528295	0.0479358	1.10209	0.271972
GPC3	Discovery Cohort	0.0257974	0.0481089	0.536228	0.593054	Replication Cohort	0.0877687	0.0992611	0.884221	0.379441	Combined Cohorts	-0.0551121	0.0501013	-1.10001	0.272872
TBC1D5	Discovery Cohort	0.00733992	0.0368137	0.19938	0.842392	Replication Cohort	0.0723277	0.0726457	0.995622	0.322678	Combined Cohorts	-0.0410656	0.0373696	-1.0989	0.273355
OIP5	Discovery Cohort	-0.576495	0.598123	-0.963839	0.337574	Replication Cohort	-0.0455869	0.0603862	-0.754923	0.452691	Combined Cohorts	0.371409	0.33804	1.09871	0.273437
TFDP3	Discovery Cohort	-0.0349887	0.0306979	-1.13978	0.257245	Replication Cohort	0.00266946	0.0510412	0.0523001	0.95843	Combined Cohorts	0.0314734	0.0286848	1.09721	0.274091
HRAS	Discovery Cohort	-0.185117	0.222308	-0.832708	0.407098	Replication Cohort	0.0257236	0.143095	0.179765	0.857828	Combined Cohorts	0.157346	0.143906	1.09339	0.275758
RPS15A	Discovery Cohort	-0.0121126	0.0217162	-0.55777	0.578313	Replication Cohort	-0.0143265	0.032087	-0.44649	0.656547	Combined Cohorts	0.020562	0.0188235	1.09236	0.276214
SSX2	Discovery Cohort	-0.0840555	0.0929191	-0.90461	0.367961	Replication Cohort	-0.022356	0.0842138	-0.265467	0.791388	Combined Cohorts	0.0695667	0.0636887	1.09229	0.276241
TLX2	Discovery Cohort	0.0322678	0.0432777	0.7456	0.45775	Replication Cohort	0.0187098	0.0651315	0.287262	0.774715	Combined Cohorts	-0.0412857	0.0378465	-1.09087	0.276865
CA1	Discovery Cohort	-0.0834085	0.0735137	-1.1346	0.259398	Replication Cohort	-0.0065379	0.0568526	-0.114997	0.908759	Combined Cohorts	0.0522362	0.0479346	1.08974	0.277362
CTAG1A	Discovery Cohort	-0.00211525	0.0316476	-0.0668377	0.946851	Replication Cohort	-0.99988	0.77723	-1.28647	0.20229	Combined Cohorts	0.363217	0.333893	1.08783	0.278203
BUB1	Discovery Cohort	-0.0747259	0.0549101	-1.36088	0.176772	Replication Cohort	0.0312479	0.0488078	0.640223	0.524005	Combined Cohorts	0.0412474	0.0379738	1.08621	0.278916
PAPSS2	Discovery Cohort	0.837149	0.709834	1.17936	0.241201	Replication Cohort	-0.0237221	0.088733	-0.267342	0.78995	Combined Cohorts	-0.436715	0.402789	-1.08423	0.27979
PPP3CC	Discovery Cohort	-0.0052758	0.0339874	-0.155228	0.876971	Replication Cohort	0.0534947	0.0527504	1.01411	0.313835	Combined Cohorts	-0.0330368	0.0305879	-1.08006	0.281636
PRDM4	Discovery Cohort	-0.0437949	0.127715	-0.34291	0.732424	Replication Cohort	-0.0807775	0.0486927	-1.65892	0.101364	Combined Cohorts	0.0817156	0.0759176	1.07637	0.283277
ZMYM2	Discovery Cohort	0.0522409	0.039336	1.32807	0.187338	Replication Cohort	0.0206461	0.0393129	0.525173	0.601033	Combined Cohorts	-0.0303378	0.0281885	-1.07624	0.283334
MKNK1	Discovery Cohort	0.00248339	0.0301349	0.0824092	0.934495	Replication Cohort	0.0283719	0.0533554	0.531753	0.59649	Combined Cohorts	-0.0329334	0.0306043	-1.0761	0.283397
ALX1	Discovery Cohort	0.0544897	0.036796	1.48086	0.141953	Replication Cohort	0.0176748	0.0471997	0.374469	0.709126	Combined Cohorts	-0.031292	0.0291752	-1.07255	0.284984
GSTT1	Discovery Cohort	0.264773	0.222271	1.19122	0.236535	Replication Cohort	-0.956097	0.416941	-2.29312	0.0246833	Combined Cohorts	0.23638	0.221354	1.06789	0.287077
FOSL1	Discovery Cohort	0.0336436	0.052881	0.636212	0.526168	Replication Cohort	-0.29754	0.204197	-1.45713	0.149312	Combined Cohorts	0.0986614	0.092443	1.06727	0.287356
DNAJB1	Discovery Cohort	-0.072741	0.144557	-0.5032	0.615989	Replication Cohort	-0.0748133	0.0638933	-1.17091	0.245391	Combined Cohorts	0.0920255	0.0863776	1.06539	0.288203
DCT	Discovery Cohort	-0.0199401	0.0307678	-0.648082	0.518495	Replication Cohort	0.108249	0.0600577	1.80242	0.0755509	Combined Cohorts	-0.0331268	0.031152	-1.06339	0.289102
ITPK1	Discovery Cohort	-0.0519445	0.117368	-0.442576	0.659078	Replication Cohort	-0.0792717	0.109969	-0.720857	0.473268	Combined Cohorts	0.0868587	0.082003	1.05921	0.290996
BTG1	Discovery Cohort	0.0851085	0.0591699	1.43838	0.153614	Replication Cohort	0.0233163	0.0918623	0.253818	0.80034	Combined Cohorts	-0.0543117	0.0513391	-1.0579	0.291593
HOMER2	Discovery Cohort	-0.125492	0.1458	-0.860713	0.391563	Replication Cohort	-0.0145458	0.0895128	-0.162499	0.871356	Combined Cohorts	0.0961668	0.091028	1.05645	0.292251
GK2	Discovery Cohort	-0.0041556	0.0331198	-0.125472	0.900415	Replication Cohort	0.0789289	0.0571451	1.3812	0.171373	Combined Cohorts	-0.0323997	0.0307203	-1.05467	0.293065
GATA1	Discovery Cohort	0.0461368	0.0523526	0.881271	0.380395	Replication Cohort	0.0354335	0.0847897	0.417898	0.677232	Combined Cohorts	-0.0491622	0.0466709	-1.05338	0.293653
SP1	Discovery Cohort	-0.164083	0.204691	-0.80161	0.424779	Replication Cohort	-0.0310917	0.0599559	-0.518577	0.605603	Combined Cohorts	0.124421	0.118375	1.05108	0.294706
MUTYH	Discovery Cohort	0.018888	0.0369952	0.510552	0.610849	Replication Cohort	0.0403145	0.0557581	0.723024	0.471944	Combined Cohorts	-0.0332216	0.0316503	-1.04964	0.295363
IGSF11	Discovery Cohort	0.00373136	0.0287785	0.129658	0.897111	Replication Cohort	0.0431921	0.0520031	0.830569	0.408889	Combined Cohorts	-0.0291877	0.0278861	-1.04668	0.296726
ACSL6	Discovery Cohort	0.0186504	0.0356547	0.523083	0.602135	Replication Cohort	0.0699456	0.0680471	1.0279	0.307346	Combined Cohorts	-0.036818	0.0352344	-1.04494	0.297524
ACVR1	Discovery Cohort	0.039335	0.0446191	0.881574	0.380232	Replication Cohort	-0.00154042	0.0396456	-0.0388547	0.969111	Combined Cohorts	-0.0319949	0.0308099	-1.03846	0.300522
TCF12	Discovery Cohort	0.0230289	0.0405214	0.568316	0.571162	Replication Cohort	0.057783	0.072589	0.79603	0.428561	Combined Cohorts	-0.0397897	0.0383229	-1.03827	0.300608
GDF15	Discovery Cohort	-0.0333559	0.0311814	-1.06974	0.287447	Replication Cohort	-0.0108375	0.0700822	-0.15464	0.877526	Combined Cohorts	0.0366984	0.035348	1.0382	0.300641
PACSIN3	Discovery Cohort	-0.016314	0.0631379	-0.258387	0.796667	Replication Cohort	-0.729335	0.583732	-1.24943	0.215444	Combined Cohorts	0.2628	0.253429	1.03698	0.30121
PTPA	Discovery Cohort	0.0645945	0.116301	0.555408	0.579921	Replication Cohort	0.208157	0.287337	0.724436	0.471082	Combined Cohorts	-0.143866	0.138775	-1.03669	0.301346
PTGDR	Discovery Cohort	-0.00939844	0.0312253	-0.300988	0.764081	Replication Cohort	0.0748614	0.0544956	1.37371	0.173678	Combined Cohorts	-0.0303383	0.0292896	-1.0358	0.301756
INA	Discovery Cohort	-0.0485455	0.143555	-0.338166	0.735984	Replication Cohort	-0.0563042	0.116556	-0.483066	0.630475	Combined Cohorts	0.102994	0.099486	1.03527	0.302007
TIE1_ext	Discovery Cohort	0.0826686	0.103792	0.796486	0.427735	Replication Cohort	0.0552271	0.0591047	0.934394	0.35314	Combined Cohorts	-0.0656952	0.0635957	-1.03301	0.303056
ALOX15	Discovery Cohort	-0.022476	0.046659	-0.481707	0.631122	Replication Cohort	0.0101081	0.0270597	0.373548	0.709809	Combined Cohorts	0.0332791	0.0322198	1.03288	0.30312
NICN1	Discovery Cohort	0.0226097	0.0697388	0.324206	0.746495	Replication Cohort	0.14	0.0655863	2.13459	0.0361063	Combined Cohorts	-0.0513921	0.0498394	-1.03115	0.303925
GATA3	Discovery Cohort	0.0183193	0.0306764	0.597179	0.551808	Replication Cohort	0.0192543	0.0451149	0.426784	0.670776	Combined Cohorts	-0.0270227	0.0262273	-1.03033	0.304312
GMPS	Discovery Cohort	0.00817459	0.0514797	0.158792	0.87417	Replication Cohort	0.0634532	0.0791037	0.802152	0.425034	Combined Cohorts	-0.0462328	0.0452118	-1.02258	0.307949
HAND1	Discovery Cohort	0.0828717	0.0401448	2.06432	0.0417133	Replication Cohort	-0.0470648	0.0466871	-1.00809	0.316697	Combined Cohorts	-0.0309733	0.0304571	-1.01695	0.310615
NR2C2	Discovery Cohort	0.243645	0.211777	1.15048	0.252834	Replication Cohort	0.0079025	0.0574527	0.137548	0.890971	Combined Cohorts	-0.124178	0.122447	-1.01413	0.311953
EPCAM	Discovery Cohort	-0.0930366	0.0887769	-1.04798	0.297306	Replication Cohort	-0.0303575	0.165972	-0.182907	0.855371	Combined Cohorts	0.0881605	0.0872434	1.01051	0.313678
LGALS1	Discovery Cohort	-0.0380377	0.0291453	-1.3051	0.195009	Replication Cohort	-0.00577516	0.0543365	-0.106285	0.915644	Combined Cohorts	0.0286811	0.0284029	1.0098	0.31402
MYCN	Discovery Cohort	-0.0267023	0.0456183	-0.585341	0.559706	Replication Cohort	-0.0323768	0.0588749	-0.549926	0.584026	Combined Cohorts	0.0363314	0.0360452	1.00794	0.314907
ZSCAN16	Discovery Cohort	0.095661	0.0691752	1.38288	0.169944	Replication Cohort	-0.0361053	0.0477172	-0.756652	0.451661	Combined Cohorts	-0.0445277	0.0441936	-1.00756	0.31509
GMEB1	Discovery Cohort	0.0609775	0.0532215	1.14573	0.254785	Replication Cohort	0.421366	0.578195	0.728761	0.468448	Combined Cohorts	-0.249594	0.248192	-1.00565	0.316006
ABCF3	Discovery Cohort	0.0325879	0.0918485	0.3548	0.723526	Replication Cohort	-0.114292	0.0716032	-1.59618	0.11471	Combined Cohorts	0.0639755	0.0636346	1.00536	0.316145
MDM2	Discovery Cohort	0.000206184	0.030325	0.00679916	0.994589	Replication Cohort	0.0748086	0.0594482	1.25838	0.212209	Combined Cohorts	-0.030644	0.0305546	-1.00293	0.317313
PAK2	Discovery Cohort	-0.0283041	0.0339758	-0.833069	0.406896	Replication Cohort	-0.148562	0.126703	-1.17252	0.244749	Combined Cohorts	0.0586011	0.0584673	1.00229	0.317621
IRF4	Discovery Cohort	-0.00442485	0.0899582	-0.0491879	0.960873	Replication Cohort	-0.111392	0.0615241	-1.81055	0.0742702	Combined Cohorts	0.0573581	0.057237	1.00212	0.317703
HUS1	Discovery Cohort	0.0207665	0.0380177	0.546232	0.586187	Replication Cohort	0.0463706	0.0591284	0.784236	0.435405	Combined Cohorts	-0.0330215	0.0329616	-1.00182	0.317847
DUSP14	Discovery Cohort	0.0665281	0.030072	2.21229	0.0293429	Replication Cohort	-0.02952	0.0393413	-0.750356	0.45542	Combined Cohorts	-0.0240548	0.0240452	-1.0004	0.318533
RAD51	Discovery Cohort	0.0181397	0.0313923	0.577839	0.56474	Replication Cohort	0.0255669	0.0531767	0.480792	0.632083	Combined Cohorts	-0.0289705	0.0289962	-0.999112	0.319152
ALPK1	Discovery Cohort	0.092729	0.0743628	1.24698	0.21547	Replication Cohort	0.0771519	0.0614828	1.25485	0.213481	Combined Cohorts	-0.0530695	0.0531181	-0.999086	0.319165
TCF21	Discovery Cohort	0.0636754	0.0386283	1.64841	0.102571	Replication Cohort	-0.0293477	0.0451657	-0.649778	0.517848	Combined Cohorts	-0.0292742	0.0293018	-0.999057	0.319179
BPI	Discovery Cohort	0.0451995	0.081786	0.552655	0.581797	Replication Cohort	0.0686375	0.071039	0.966194	0.337094	Combined Cohorts	-0.0546603	0.0549697	-0.994371	0.321447
FAM46D	Discovery Cohort	0.00151846	0.029712	0.0511058	0.959349	Replication Cohort	0.0472515	0.0510445	0.925693	0.357615	Combined Cohorts	-0.0273685	0.0276667	-0.989223	0.323952
IL1A	Discovery Cohort	1.91078	0.964708	1.98068	0.0505195	Replication Cohort	-0.671436	0.860127	-0.780624	0.437513	Combined Cohorts	-0.658897	0.667812	-0.986651	0.325208
CPXCR1	Discovery Cohort	0.00921454	0.0287932	0.320025	0.749652	Replication Cohort	0.0635064	0.0569726	1.11468	0.268594	Combined Cohorts	-0.0287485	0.0292099	-0.984206	0.326405
FTHL17	Discovery Cohort	-0.188674	0.201323	-0.937173	0.351046	Replication Cohort	0.0673926	0.153977	0.437679	0.662894	Combined Cohorts	0.132481	0.134643	0.983947	0.326532
SSBP4	Discovery Cohort	-0.0249517	0.0725975	-0.343699	0.731832	Replication Cohort	-0.117325	0.0552008	-2.12542	0.0368891	Combined Cohorts	0.0472946	0.0482149	0.980912	0.328022
HES6	Discovery Cohort	0.057979	0.0487068	1.19037	0.236868	Replication Cohort	-0.746065	0.56751	-1.31463	0.192695	Combined Cohorts	0.239774	0.245179	0.977956	0.329478
TNK2	Discovery Cohort	0.0104684	0.0412235	0.253942	0.800089	Replication Cohort	0.018447	0.0535603	0.344416	0.73151	Combined Cohorts	-0.0335804	0.0345382	-0.972269	0.33229
MOK	Discovery Cohort	-0.00722378	0.0225782	-0.319945	0.749713	Replication Cohort	-0.0173547	0.0346724	-0.500534	0.618185	Combined Cohorts	0.0194184	0.0199947	0.971177	0.332832
GTF2F2	Discovery Cohort	0.0284827	0.0397272	0.716957	0.47516	Replication Cohort	-0.005819	0.0347411	-0.167496	0.867437	Combined Cohorts	-0.0270901	0.0279081	-0.970687	0.333075
IRAK4	Discovery Cohort	0.0468971	0.0578433	0.810762	0.419529	Replication Cohort	0.0827782	0.0664754	1.24524	0.216971	Combined Cohorts	-0.0431939	0.0445066	-0.970506	0.333165
STK16	Discovery Cohort	-0.0328945	0.0400838	-0.820643	0.413904	Replication Cohort	-0.0188558	0.0366919	-0.513895	0.608857	Combined Cohorts	0.0265583	0.0273868	0.969749	0.333542
ABT1	Discovery Cohort	-0.0161821	0.0314264	-0.514922	0.607804	Replication Cohort	0.0714892	0.0483389	1.47892	0.143407	Combined Cohorts	-0.0266369	0.027476	-0.96946	0.333685
TAF6L	Discovery Cohort	0.0305549	0.0403469	0.757306	0.450741	Replication Cohort	-0.0129762	0.0584191	-0.222122	0.82483	Combined Cohorts	-0.0351857	0.0363381	-0.968289	0.334268
DNM1L	Discovery Cohort	0.00417618	0.0310628	0.134443	0.893337	Replication Cohort	0.0319024	0.0640892	0.49778	0.620115	Combined Cohorts	-0.0327665	0.0338608	-0.967684	0.334569
MAGEA4	Discovery Cohort	-0.128207	0.0839683	-1.52685	0.13012	Replication Cohort	0.0541395	0.0762392	0.710126	0.479858	Combined Cohorts	0.0557066	0.0576746	0.965877	0.33547
MYCL	Discovery Cohort	0.243003	0.25927	0.937255	0.351004	Replication Cohort	0.0172564	0.0225372	0.765688	0.446297	Combined Cohorts	-0.14122	0.146384	-0.964722	0.336047
FOSL2	Discovery Cohort	0.0811817	0.075363	1.07721	0.284115	Replication Cohort	-0.0248247	0.0641345	-0.387072	0.699814	Combined Cohorts	-0.0491898	0.0510697	-0.96319	0.336812
IMPDH1	Discovery Cohort	0.000865897	0.161897	0.00534843	0.995744	Replication Cohort	-0.966163	0.891725	-1.08348	0.282114	Combined Cohorts	0.376001	0.39083	0.962056	0.33738
ELK1	Discovery Cohort	-0.290713	0.565408	-0.514164	0.608331	Replication Cohort	-0.204	0.127575	-1.59905	0.11407	Combined Cohorts	0.311479	0.32431	0.960437	0.338192
NDUFAB1	Discovery Cohort	-0.0249754	0.0378967	-0.659039	0.511465	Replication Cohort	0.190711	0.187228	1.01861	0.311709	Combined Cohorts	-0.0796637	0.0829578	-0.960292	0.338264
CHI3L1	Discovery Cohort	0.00235601	0.0296956	0.0793385	0.93693	Replication Cohort	0.0443678	0.0574175	0.772721	0.442148	Combined Cohorts	-0.0287793	0.0300099	-0.958993	0.338916
MED4	Discovery Cohort	-0.0220058	0.0678079	-0.324532	0.746249	Replication Cohort	-0.118879	0.0758497	-1.56729	0.121313	Combined Cohorts	0.048612	0.0507246	0.958351	0.339239
FYN	Discovery Cohort	0.00484381	0.0254483	0.190339	0.84945	Replication Cohort	0.014061	0.0323624	0.434487	0.665199	Combined Cohorts	-0.0200692	0.0209575	-0.957612	0.33961
PSG11	Discovery Cohort	-0.0184465	0.0503214	-0.366573	0.714753	Replication Cohort	-0.0286232	0.0375253	-0.762771	0.448024	Combined Cohorts	0.031483	0.0328795	0.957527	0.339653
PCGF2	Discovery Cohort	-0.127941	0.106161	-1.20516	0.231134	Replication Cohort	-0.000451485	0.101379	-0.00445344	0.996459	Combined Cohorts	0.0702336	0.0737351	0.952512	0.342182
LEF1	Discovery Cohort	0.0196048	0.0316532	0.619363	0.53716	Replication Cohort	-0.110561	0.0546789	-2.022	0.0467917	Combined Cohorts	0.0284394	0.0299056	0.950972	0.342961
GTF2F1	Discovery Cohort	0.0229856	0.0446024	0.515344	0.60751	Replication Cohort	-0.0205246	0.052781	-0.388864	0.698493	Combined Cohorts	-0.0368103	0.0387887	-0.948997	0.343962
STK26	Discovery Cohort	0.0391557	0.0611683	0.640131	0.523628	Replication Cohort	0.0502688	0.0812848	0.618429	0.538192	Combined Cohorts	-0.0460517	0.0486961	-0.945696	0.345638
ZNF174	Discovery Cohort	0.360714	0.366751	0.983539	0.327841	Replication Cohort	0.0538638	0.132691	0.405933	0.685963	Combined Cohorts	-0.202887	0.214721	-0.944885	0.346051
TARDBP	Discovery Cohort	0.0802239	0.0324704	2.47068	0.0152683	Replication Cohort	0.118144	0.269277	0.438746	0.662124	Combined Cohorts	-0.109045	0.11583	-0.941425	0.347815
S100A7	Discovery Cohort	-0.0339302	0.041579	-0.816043	0.416517	Replication Cohort	-0.0999721	0.0994482	-1.00527	0.318044	Combined Cohorts	0.0461639	0.0491589	0.939074	0.349017
RTFDC1	Discovery Cohort	-0.36377	0.54395	-0.668757	0.505273	Replication Cohort	-0.0695163	0.0805464	-0.863059	0.390894	Combined Cohorts	0.289657	0.309388	0.936225	0.350478
ARHGDIG	Discovery Cohort	-0.0217102	0.0254008	-0.854706	0.394864	Replication Cohort	-0.0119585	0.0292224	-0.409223	0.683558	Combined Cohorts	0.0176079	0.0189065	0.931314	0.353004
AK1	Discovery Cohort	0.240821	0.267318	0.90088	0.36993	Replication Cohort	0.0370142	0.0824004	0.449199	0.654601	Combined Cohorts	-0.143633	0.154637	-0.928836	0.354283
TAGLN	Discovery Cohort	-0.0796054	0.150017	-0.530642	0.596905	Replication Cohort	-0.0542674	0.0443055	-1.22485	0.224518	Combined Cohorts	0.0804538	0.086693	0.928031	0.354699
RBM7	Discovery Cohort	0.0122888	0.0337877	0.363706	0.716886	Replication Cohort	0.0152331	0.051958	0.293181	0.770204	Combined Cohorts	-0.0281215	0.0303706	-0.925943	0.355781
ZNF169	Discovery Cohort	0.0773048	0.0525744	1.47039	0.144761	Replication Cohort	0.00827768	0.0607494	0.136259	0.891986	Combined Cohorts	-0.0368767	0.0398667	-0.924999	0.35627
HNRNPA2B1	Discovery Cohort	-0.0247949	0.042415	-0.584578	0.560218	Replication Cohort	0.121696	0.141983	0.857116	0.394148	Combined Cohorts	-0.0614906	0.0665989	-0.923297	0.357153
SPARC	Discovery Cohort	-0.0137321	0.049343	-0.278298	0.781389	Replication Cohort	-0.0269399	0.0378747	-0.711289	0.479141	Combined Cohorts	0.0301658	0.0327113	0.922183	0.357732
GPHN	Discovery Cohort	0.0980582	0.0413372	2.37215	0.0197009	Replication Cohort	-0.0231639	0.0506619	-0.457226	0.648848	Combined Cohorts	-0.030631	0.033428	-0.916325	0.360787
TEX14	Discovery Cohort	0.068665	0.0415586	1.65224	0.101787	Replication Cohort	0.00578875	0.0358043	0.161678	0.872	Combined Cohorts	-0.0269081	0.0294171	-0.914707	0.361634
RERG	Discovery Cohort	0.148253	0.160328	0.924687	0.357471	Replication Cohort	-0.0321527	0.104938	-0.306399	0.760161	Combined Cohorts	-0.0925924	0.101486	-0.912367	0.36286
HOXA9	Discovery Cohort	-0.00205526	0.0360359	-0.0570335	0.954638	Replication Cohort	0.0197054	0.0602708	0.326948	0.74463	Combined Cohorts	-0.0329202	0.0360994	-0.911931	0.363089
ERG	Discovery Cohort	0.106366	0.106899	0.995008	0.32226	Replication Cohort	0.0254624	0.0940582	0.270709	0.787369	Combined Cohorts	-0.0658352	0.0722859	-0.910761	0.363703
CSTB	Discovery Cohort	-0.0575062	0.0666095	-0.863333	0.390129	Replication Cohort	0.00523925	0.0608212	0.0861419	0.931586	Combined Cohorts	0.0418362	0.0459823	0.909831	0.364192
DDX5	Discovery Cohort	0.0897717	0.0641803	1.39874	0.165147	Replication Cohort	0.00551033	0.0724563	0.0760504	0.939584	Combined Cohorts	-0.0435586	0.0479163	-0.909055	0.364601
TFG	Discovery Cohort	-0.281021	0.327275	-0.85867	0.392684	Replication Cohort	0.0265328	0.308796	0.0859232	0.93176	Combined Cohorts	0.207718	0.22861	0.908614	0.364833
CKMT2	Discovery Cohort	-0.0617476	0.049672	-1.24311	0.216888	Replication Cohort	0.00454368	0.0890618	0.0510171	0.959449	Combined Cohorts	0.042893	0.0473337	0.906184	0.366114
FH	Discovery Cohort	-0.012933	0.0310597	-0.416391	0.678063	Replication Cohort	0.0516621	0.0371374	1.39111	0.168362	Combined Cohorts	-0.0217802	0.0240542	-0.905463	0.366494
PDGFRB	Discovery Cohort	0.0749567	0.0502581	1.49143	0.139161	Replication Cohort	-0.0472693	0.0606756	-0.779049	0.438435	Combined Cohorts	-0.0352899	0.0391335	-0.901781	0.368441
ERBB3_int	Discovery Cohort	0.0163398	0.0379777	0.430247	0.66799	Replication Cohort	0.255538	0.11545	2.21341	0.029952	Combined Cohorts	-0.0582583	0.064665	-0.900925	0.368895
CALM2	Discovery Cohort	0.0375991	0.0476475	0.78911	0.432013	Replication Cohort	0.0416405	0.0901829	0.461733	0.645627	Combined Cohorts	-0.042001	0.0467004	-0.899372	0.369719
ZNF496	Discovery Cohort	0.00927633	0.0418486	0.221664	0.825051	Replication Cohort	0.0942191	0.0981299	0.960147	0.340108	Combined Cohorts	-0.0430434	0.0479023	-0.898567	0.370147
RFK	Discovery Cohort	0.0569097	0.0316888	1.7959	0.0756902	Replication Cohort	-0.029553	0.0519233	-0.569166	0.570967	Combined Cohorts	-0.0257553	0.0286752	-0.898174	0.370356
ID1	Discovery Cohort	0.0217532	0.0705259	0.308442	0.758421	Replication Cohort	-0.0575	0.0458819	-1.25322	0.214073	Combined Cohorts	0.0432118	0.0481394	0.897637	0.370641
ZNF394	Discovery Cohort	0.0899157	0.0572117	1.57163	0.11936	Replication Cohort	0.0194331	0.0552664	0.351627	0.726117	Combined Cohorts	-0.037724	0.0420946	-0.896174	0.37142
ELF1	Discovery Cohort	0.10824	0.0588608	1.83892	0.0690507	Replication Cohort	-0.109172	0.0903993	-1.20767	0.231021	Combined Cohorts	-0.0491669	0.0548838	-0.895836	0.3716
BTF3	Discovery Cohort	-0.00269549	0.0497105	-0.0542237	0.956871	Replication Cohort	-0.0951361	0.0536022	-1.77486	0.0800341	Combined Cohorts	0.0327621	0.0365761	0.895725	0.371659
GNG11	Discovery Cohort	-0.00383822	0.0314878	-0.121896	0.903239	Replication Cohort	0.0443849	0.0361081	1.22922	0.222883	Combined Cohorts	-0.0211348	0.0236342	-0.894247	0.372447
CTTN	Discovery Cohort	-0.00484162	0.0368093	-0.131533	0.895632	Replication Cohort	0.0335376	0.0672869	0.498426	0.619662	Combined Cohorts	-0.0336865	0.0377254	-0.89294	0.373144
RARA	Discovery Cohort	0.125894	0.0556092	2.26391	0.0258545	Replication Cohort	-0.060089	0.0552555	-1.08748	0.280356	Combined Cohorts	-0.0358883	0.0402818	-0.890931	0.374218
NR2E3	Discovery Cohort	-0.0655979	0.11199	-0.585748	0.559434	Replication Cohort	-0.0143887	0.094441	-0.152357	0.87932	Combined Cohorts	0.0676434	0.0759699	0.890398	0.374503
CSAG2	Discovery Cohort	-0.00181978	0.0304081	-0.0598454	0.952404	Replication Cohort	0.0705328	0.0550426	1.28142	0.204046	Combined Cohorts	-0.0258572	0.0290972	-0.888649	0.37544
RIOK3	Discovery Cohort	-0.035899	0.0429527	-0.835781	0.405375	Replication Cohort	-0.0192912	0.0722058	-0.26717	0.790082	Combined Cohorts	0.0347734	0.0391456	0.888309	0.375622
TDP2	Discovery Cohort	0.0179501	0.0383486	0.468076	0.640802	Replication Cohort	0.0253801	0.0711367	0.356779	0.722273	Combined Cohorts	-0.0335547	0.0378123	-0.887401	0.376109
CASP1	Discovery Cohort	-0.0474063	0.0539079	-0.879395	0.381406	Replication Cohort	-0.0157421	0.0583773	-0.269662	0.788171	Combined Cohorts	0.0347242	0.0391441	0.887085	0.376279
TACSTD2	Discovery Cohort	-0.0188681	0.0273496	-0.689886	0.491948	Replication Cohort	-0.0200527	0.0311239	-0.644287	0.521381	Combined Cohorts	0.0179605	0.0202766	0.885773	0.376984
CT55	Discovery Cohort	-0.0473721	0.0483946	-0.978871	0.33013	Replication Cohort	0.00988834	0.0524161	0.188651	0.850883	Combined Cohorts	0.0314381	0.0355342	0.884727	0.377546
FKBP3	Discovery Cohort	0.0909176	0.0876873	1.03684	0.302443	Replication Cohort	0.132758	0.24959	0.531906	0.596384	Combined Cohorts	-0.103267	0.116751	-0.884505	0.377666
CSNK2A1	Discovery Cohort	-0.045532	0.0697002	-0.653254	0.515171	Replication Cohort	0.122848	0.114962	1.06859	0.288727	Combined Cohorts	-0.0581644	0.0658306	-0.883547	0.378181
PTPN22	Discovery Cohort	0.0520883	0.0614996	0.846969	0.399141	Replication Cohort	0.0653311	0.0814932	0.801675	0.425308	Combined Cohorts	-0.0436355	0.0495935	-0.879864	0.380168
TROVE2	Discovery Cohort	-0.245282	0.225788	-1.08634	0.280079	Replication Cohort	0.0862147	0.110447	0.780598	0.437529	Combined Cohorts	0.119783	0.136142	0.87984	0.380181
SPA17	Discovery Cohort	0.723438	0.632537	1.14371	0.255619	Replication Cohort	-0.0794754	0.0672232	-1.18226	0.240887	Combined Cohorts	-0.316943	0.360356	-0.879527	0.38035
SH3GL1	Discovery Cohort	-0.960168	0.592103	-1.62162	0.108198	Replication Cohort	0.358826	1.0093	0.355521	0.723211	Combined Cohorts	0.48031	0.546183	0.879394	0.380422
TGIF2	Discovery Cohort	0.0101357	0.0374252	0.270824	0.787114	Replication Cohort	-0.156154	0.0732351	-2.13223	0.0363068	Combined Cohorts	0.0357837	0.040692	0.87938	0.380429
MAGEC2	Discovery Cohort	0.0588531	0.0433653	1.35715	0.17795	Replication Cohort	-0.0140944	0.0467233	-0.301656	0.76376	Combined Cohorts	-0.0277043	0.0315287	-0.878701	0.380796
RORC	Discovery Cohort	0.0705703	0.0357721	1.97277	0.0514282	Replication Cohort	-0.0559014	0.0381164	-1.4666	0.146723	Combined Cohorts	-0.0232315	0.0264735	-0.877536	0.381427
RPL13A	Discovery Cohort	-0.00926462	0.023724	-0.390517	0.697029	Replication Cohort	-0.0123141	0.0448644	-0.274474	0.784485	Combined Cohorts	0.0211257	0.0240765	0.877438	0.38148
IDI1	Discovery Cohort	0.315353	0.269972	1.1681	0.245691	Replication Cohort	-0.0262761	0.0536771	-0.489521	0.625921	Combined Cohorts	-0.135802	0.155482	-0.873424	0.383657
ECI2	Discovery Cohort	-0.0425024	0.0760545	-0.558841	0.577585	Replication Cohort	-0.089556	0.108686	-0.823991	0.412593	Combined Cohorts	0.0550277	0.0630266	0.873087	0.38384
CAMKK1	Discovery Cohort	0.0545985	0.0451515	1.20923	0.229576	Replication Cohort	0.0030282	0.027243	0.111155	0.911794	Combined Cohorts	-0.0247653	0.0283728	-0.872854	0.383967
DDB1	Discovery Cohort	0.109881	0.0369048	2.97742	0.00368818	Replication Cohort	-0.634509	0.488773	-1.29817	0.198261	Combined Cohorts	0.183545	0.210389	0.872407	0.38421
PFKFB3	Discovery Cohort	0.455755	0.337773	1.34929	0.180449	Replication Cohort	-0.0527696	0.131449	-0.401445	0.689249	Combined Cohorts	-0.176396	0.202605	-0.870642	0.38517
TYRP1	Discovery Cohort	-0.0315658	0.0380237	-0.830163	0.408528	Replication Cohort	-0.0141646	0.0718995	-0.197005	0.844364	Combined Cohorts	0.0326941	0.0375723	0.870163	0.385431
TSPY1	Discovery Cohort	-0.00646515	0.149648	-0.0432023	0.965631	Replication Cohort	-0.0523471	0.0676503	-0.773789	0.441521	Combined Cohorts	0.0828856	0.0952728	0.869982	0.38553
MLX	Discovery Cohort	0.0516535	0.0976444	0.528996	0.598042	Replication Cohort	0.0565035	0.117407	0.48126	0.631752	Combined Cohorts	-0.0645078	0.0743754	-0.867328	0.386978
NAP1L3	Discovery Cohort	-0.140673	0.833625	-0.168748	0.866353	Replication Cohort	-0.921791	0.79397	-1.16099	0.249378	Combined Cohorts	0.500335	0.577996	0.865636	0.387902
TNFAIP8	Discovery Cohort	-0.402291	0.504798	-0.796934	0.427477	Replication Cohort	-0.0198611	0.169434	-0.11722	0.907003	Combined Cohorts	0.253651	0.293211	0.865081	0.388206
AK2	Discovery Cohort	0.0375352	0.0288394	1.30153	0.196226	Replication Cohort	-0.0248642	0.0384839	-0.646094	0.520217	Combined Cohorts	-0.02032	0.0237525	-0.855487	0.393479
EPHB3_int	Discovery Cohort	-0.017504	0.0262211	-0.667553	0.506037	Replication Cohort	-0.0011127	0.0478507	-0.0232537	0.981511	Combined Cohorts	0.0222282	0.0260324	0.853865	0.394374
GRB7	Discovery Cohort	0.143972	0.0787246	1.8288	0.0705669	Replication Cohort	-0.035083	0.0650734	-0.53913	0.591415	Combined Cohorts	-0.0461312	0.0542597	-0.850192	0.396407
FGF1	Discovery Cohort	0.0110134	0.035198	0.3129	0.755043	Replication Cohort	0.0323264	0.0369712	0.874369	0.384747	Combined Cohorts	-0.02142	0.0252682	-0.847707	0.397786
CTAGE1	Discovery Cohort	0.105322	0.0637993	1.65083	0.102075	Replication Cohort	0.00950491	0.0536578	0.177139	0.859883	Combined Cohorts	-0.0384639	0.045481	-0.845713	0.398895
UBA3	Discovery Cohort	-0.00674303	0.0320102	-0.210652	0.83361	Replication Cohort	-0.0204755	0.0755696	-0.270948	0.787185	Combined Cohorts	0.0327121	0.0386828	0.845649	0.39893
ID2	Discovery Cohort	0.229796	0.219195	1.04836	0.297132	Replication Cohort	-0.030127	0.035744	-0.842855	0.402026	Combined Cohorts	-0.105577	0.124858	-0.845576	0.398971
C6orf106	Discovery Cohort	-0.0106308	0.0267202	-0.397857	0.691628	Replication Cohort	-0.0661129	0.0891384	-0.741688	0.460624	Combined Cohorts	0.0344127	0.0407067	0.845382	0.399079
HIST1H4A	Discovery Cohort	0.0531274	0.0310494	1.71106	0.0903334	Replication Cohort	-0.0294613	0.0501252	-0.587754	0.558487	Combined Cohorts	-0.0235198	0.0278457	-0.844646	0.399489
MAPK11	Discovery Cohort	-0.166794	0.184013	-0.906425	0.367004	Replication Cohort	0.0266719	0.0420669	0.634035	0.528013	Combined Cohorts	0.0888583	0.105258	0.844196	0.39974
MATK	Discovery Cohort	0.00916154	0.0368623	0.248534	0.804257	Replication Cohort	0.0346146	0.0584405	0.592306	0.555452	Combined Cohorts	-0.0275158	0.03263	-0.843266	0.400258
DAPK1	Discovery Cohort	0.0530453	0.0477944	1.10986	0.269859	Replication Cohort	0.0160845	0.0443423	0.362734	0.717838	Combined Cohorts	-0.0280475	0.0333021	-0.842214	0.400844
RBPJ	Discovery Cohort	1.96348	1.02535	1.91494	0.0585088	Replication Cohort	-2.10701	2.16968	-0.971112	0.334656	Combined Cohorts	-0.996443	1.18463	-0.84114	0.401444
GP2	Discovery Cohort	-0.0294991	0.0530021	-0.556566	0.579133	Replication Cohort	-0.0200371	0.0974673	-0.205578	0.837685	Combined Cohorts	0.0438033	0.0521034	0.840699	0.401691
IL37	Discovery Cohort	-0.0539622	0.0490989	-1.09905	0.274522	Replication Cohort	-0.0016677	0.053634	-0.0310941	0.975278	Combined Cohorts	0.0301169	0.0358284	0.840588	0.401753
NELFE	Discovery Cohort	0.338641	0.224127	1.51093	0.134125	Replication Cohort	-0.161976	0.109856	-1.47443	0.144606	Combined Cohorts	-0.114195	0.135877	-0.840429	0.401842
ASPSCR1	Discovery Cohort	-0.175964	0.238321	-0.738349	0.462122	Replication Cohort	0.0160411	0.0836601	0.191742	0.84847	Combined Cohorts	0.117141	0.139428	0.840156	0.401994
PIAS2	Discovery Cohort	0.0651501	0.0296721	2.19567	0.0305507	Replication Cohort	-0.0261693	0.0652571	-0.401019	0.689562	Combined Cohorts	-0.0272811	0.0324801	-0.839932	0.402119
NCOA4	Discovery Cohort	0.00254406	0.0421233	0.0603955	0.951967	Replication Cohort	0.0527432	0.0760495	0.693538	0.490143	Combined Cohorts	-0.0339826	0.0405102	-0.838865	0.402716
HOXB7	Discovery Cohort	0.00769672	0.0421811	0.182469	0.855604	Replication Cohort	0.0270484	0.063646	0.424982	0.672083	Combined Cohorts	-0.0310095	0.0370556	-0.836838	0.403852
NRBP2	Discovery Cohort	0.00598849	0.0382368	0.156616	0.87588	Replication Cohort	0.049688	0.0792555	0.626935	0.532631	Combined Cohorts	-0.0336398	0.0402935	-0.83487	0.404956
ACVR2A	Discovery Cohort	0.0238214	0.100054	0.238086	0.812327	Replication Cohort	-0.132283	0.0738095	-1.79223	0.077184	Combined Cohorts	0.0542916	0.0650498	0.834617	0.405098
MX2	Discovery Cohort	-0.0404499	0.0298625	-1.35454	0.178778	Replication Cohort	0.0351319	0.0341252	1.0295	0.306598	Combined Cohorts	0.0194168	0.0232678	0.834493	0.405168
ATXN3	Discovery Cohort	-0.0700773	0.0945766	-0.740958	0.460547	Replication Cohort	-0.0286727	0.107002	-0.267965	0.789471	Combined Cohorts	0.0583831	0.0699871	0.834198	0.405333
TSPY2	Discovery Cohort	-0.0602471	0.0773498	-0.778892	0.437979	Replication Cohort	-0.0310619	0.142069	-0.218639	0.827533	Combined Cohorts	0.0623818	0.0747826	0.834175	0.405346
AAK1	Discovery Cohort	-0.0445617	0.0684606	-0.65091	0.516676	Replication Cohort	-0.0334985	0.0759282	-0.441187	0.660364	Combined Cohorts	0.0417512	0.0501834	0.831972	0.406585
HSPA1A	Discovery Cohort	-0.00220532	0.0244111	-0.0903406	0.928207	Replication Cohort	-0.0106982	0.0434638	-0.246139	0.806256	Combined Cohorts	0.0204223	0.0245939	0.830381	0.407481
C21orf33	Discovery Cohort	-0.0182109	0.0495759	-0.367333	0.714188	Replication Cohort	-0.0541757	0.0791303	-0.68464	0.49571	Combined Cohorts	0.0361481	0.0436584	0.827977	0.408838
FAM50B	Discovery Cohort	-0.110099	0.591247	-0.186214	0.852674	Replication Cohort	-0.270561	0.0940393	-2.8771	0.00524128	Combined Cohorts	0.281576	0.340604	0.826695	0.409562
MEIS2	Discovery Cohort	-0.0667782	0.113048	-0.590705	0.556121	Replication Cohort	-0.028576	0.0683206	-0.418264	0.676966	Combined Cohorts	0.0577867	0.0699898	0.825644	0.410157
MAP3K20	Discovery Cohort	0.00949326	0.0317081	0.299396	0.765292	Replication Cohort	0.045249	0.0255113	1.77368	0.0802296	Combined Cohorts	-0.0175865	0.0213091	-0.825302	0.41035
FANCC	Discovery Cohort	0.0310505	0.0463368	0.670105	0.504417	Replication Cohort	0.0295475	0.0818804	0.360862	0.719231	Combined Cohorts	-0.0357831	0.0435104	-0.822403	0.411993
SLA2	Discovery Cohort	0.0401851	0.0355816	1.12938	0.261582	Replication Cohort	0.0529482	0.0901915	0.587064	0.558947	Combined Cohorts	-0.0357286	0.0435452	-0.820494	0.413077
HMG20B	Discovery Cohort	0.0753336	0.102191	0.737182	0.462828	Replication Cohort	0.0276952	0.146822	0.188631	0.850898	Combined Cohorts	-0.0697509	0.0851564	-0.819091	0.413874
GNAO1	Discovery Cohort	-0.168989	0.176955	-0.954984	0.342009	Replication Cohort	0.0269619	0.137022	0.196771	0.844546	Combined Cohorts	0.0945473	0.115536	0.818335	0.414305
CAMK1	Discovery Cohort	-0.0190195	0.0372463	-0.510642	0.610786	Replication Cohort	0.0766249	0.0800306	0.957445	0.34146	Combined Cohorts	-0.0332012	0.0406508	-0.816742	0.415213
TNFRSF11B	Discovery Cohort	-0.0305127	0.0421614	-0.723711	0.471022	Replication Cohort	-0.0100924	0.0857975	-0.117631	0.906679	Combined Cohorts	0.0360117	0.044229	0.814209	0.416658
FADD	Discovery Cohort	-0.16843	0.466516	-0.361037	0.718873	Replication Cohort	0.0431061	0.22665	0.190188	0.849683	Combined Cohorts	0.240776	0.29578	0.81404	0.416754
ERCC5	Discovery Cohort	0.0829104	0.0446853	1.85543	0.0666353	Replication Cohort	-0.0251307	0.0426359	-0.589426	0.557371	Combined Cohorts	-0.0260014	0.0319436	-0.813978	0.41679
OGG1	Discovery Cohort	-0.0226628	0.0291772	-0.776727	0.43925	Replication Cohort	-0.0417768	0.0511149	-0.817311	0.416374	Combined Cohorts	0.0224733	0.027629	0.813396	0.417122
NME8	Discovery Cohort	0.00219229	0.0540528	0.0405583	0.967733	Replication Cohort	0.0806919	0.0640688	1.25946	0.211823	Combined Cohorts	-0.0332324	0.0408777	-0.812972	0.417365
NME7	Discovery Cohort	-0.0599075	0.070344	-0.851637	0.396557	Replication Cohort	0.00198989	0.0829174	0.0239984	0.980918	Combined Cohorts	0.0432981	0.0532619	0.812928	0.417389
HOPX	Discovery Cohort	-0.0142101	0.0344097	-0.412969	0.68056	Replication Cohort	-0.0401548	0.0483016	-0.831333	0.40846	Combined Cohorts	0.0229199	0.0282139	0.812359	0.417715
SFN	Discovery Cohort	-0.0214299	0.02994	-0.715762	0.475894	Replication Cohort	-0.0250238	0.0585872	-0.427121	0.670531	Combined Cohorts	0.024298	0.0300081	0.809715	0.419229
RB1	Discovery Cohort	0.0456412	0.0368585	1.23828	0.218662	Replication Cohort	-0.0343519	0.0487488	-0.704672	0.483226	Combined Cohorts	-0.0245314	0.0303748	-0.807623	0.42043
ESR2	Discovery Cohort	0.0423043	0.0391262	1.08123	0.282334	Replication Cohort	-0.0192017	0.0550254	-0.348961	0.72811	Combined Cohorts	-0.0264013	0.0326998	-0.807386	0.420566
BLK	Discovery Cohort	0.0673178	0.0572991	1.17485	0.242992	Replication Cohort	0.0323415	0.0949876	0.340481	0.734459	Combined Cohorts	-0.0418924	0.0519712	-0.806069	0.421322
CYP1B1	Discovery Cohort	-0.0209513	0.0265462	-0.789238	0.431938	Replication Cohort	0.0156421	0.0545302	0.286852	0.775028	Combined Cohorts	0.0238153	0.0296513	0.803179	0.422986
MYOG	Discovery Cohort	0.0933955	0.0438875	2.12807	0.0359197	Replication Cohort	-0.0764292	0.0550569	-1.38819	0.169246	Combined Cohorts	-0.0278605	0.0347431	-0.8019	0.423724
DFFA	Discovery Cohort	-0.218314	0.209446	-1.04234	0.2999	Replication Cohort	0.936231	0.840563	1.11381	0.268964	Combined Cohorts	-0.302886	0.37822	-0.80082	0.424347
AURKB	Discovery Cohort	0.0152279	0.0373889	0.407283	0.684717	Replication Cohort	-0.000303136	0.0587004	-0.00516413	0.995894	Combined Cohorts	-0.0275496	0.0344862	-0.798857	0.425481
POLR2I	Discovery Cohort	0.0158226	0.0323961	0.488412	0.626384	Replication Cohort	-0.0846998	0.043283	-1.95689	0.0541336	Combined Cohorts	0.021008	0.0263352	0.797716	0.426142
CARD8	Discovery Cohort	0.00730926	0.0197824	0.369483	0.71259	Replication Cohort	-0.000868609	0.0238827	-0.0363698	0.971085	Combined Cohorts	-0.0127176	0.0159526	-0.797211	0.426434
CRISP2	Discovery Cohort	-0.244045	0.426458	-0.572261	0.568497	Replication Cohort	-0.0172129	0.266854	-0.0645031	0.948744	Combined Cohorts	0.213378	0.268093	0.795909	0.427188
PTK7_int	Discovery Cohort	0.0607983	0.058036	1.0476	0.297483	Replication Cohort	-0.00959425	0.039185	-0.244845	0.807254	Combined Cohorts	-0.029215	0.0367254	-0.795499	0.427426
AHSG	Discovery Cohort	-0.0218425	0.0463761	-0.470987	0.638729	Replication Cohort	0.0588577	0.0673298	0.87417	0.384854	Combined Cohorts	-0.032298	0.0406044	-0.795431	0.427466
SPANXN1	Discovery Cohort	0.196428	0.315283	0.623023	0.534762	Replication Cohort	0.417119	0.846041	0.493025	0.623455	Combined Cohorts	-0.318277	0.400422	-0.794854	0.4278
IST1	Discovery Cohort	-0.0355873	0.0465505	-0.764488	0.446471	Replication Cohort	-0.014371	0.0997299	-0.144099	0.885814	Combined Cohorts	0.040024	0.0503623	0.794722	0.427877
FAP	Discovery Cohort	0.00965195	0.0265973	0.362892	0.717492	Replication Cohort	0.0344257	0.051031	0.674603	0.50203	Combined Cohorts	-0.020902	0.0263136	-0.794341	0.428098
PSME3	Discovery Cohort	-0.251927	0.258374	-0.975048	0.332013	Replication Cohort	1.04937	0.839486	1.25002	0.215232	Combined Cohorts	-0.307161	0.387404	-0.792872	0.428951
DAPK2	Discovery Cohort	0.0570257	0.0611845	0.932029	0.353684	Replication Cohort	0.0383065	0.0615041	0.622829	0.535312	Combined Cohorts	-0.0348344	0.0440095	-0.79152	0.429737
RPS6KA6	Discovery Cohort	0.0320484	0.0590785	0.542471	0.588765	Replication Cohort	0.0633637	0.0668853	0.947348	0.346545	Combined Cohorts	-0.0348837	0.0441234	-0.790594	0.430276
NME4	Discovery Cohort	-0.140748	0.140116	-1.00451	0.317684	Replication Cohort	0.0284142	0.133762	0.212424	0.83236	Combined Cohorts	0.0769398	0.0973658	0.790213	0.430498
API5	Discovery Cohort	0.0411209	0.0372978	1.1025	0.273029	Replication Cohort	0.02117	0.0365488	0.579224	0.564197	Combined Cohorts	-0.021295	0.026965	-0.789728	0.43078
JUNB	Discovery Cohort	-0.0168085	0.0349412	-0.481051	0.631586	Replication Cohort	0.0175451	0.0650722	0.269625	0.788199	Combined Cohorts	-0.0310444	0.0393555	-0.788822	0.431308
LDHC	Discovery Cohort	0.0110284	0.0249673	0.441715	0.659699	Replication Cohort	-0.082764	0.0426788	-1.93923	0.0562857	Combined Cohorts	0.0188351	0.0238819	0.788674	0.431395
SERPINF2	Discovery Cohort	-0.0322037	0.0345723	-0.931489	0.353962	Replication Cohort	0.0554066	0.0259038	2.13894	0.03574	Combined Cohorts	0.0217476	0.0276009	0.787929	0.431829
DNMT3L	Discovery Cohort	0.0210205	0.0411956	0.510261	0.611052	Replication Cohort	0.00384013	0.0383932	0.100021	0.920598	Combined Cohorts	-0.0226936	0.0288142	-0.787583	0.432031
GRAP2	Discovery Cohort	0.0114122	0.0339827	0.335824	0.737744	Replication Cohort	-0.033266	0.0537626	-0.618757	0.537977	Combined Cohorts	0.0247311	0.0315392	0.78414	0.434043
WISP3	Discovery Cohort	-0.0462611	0.0596496	-0.775548	0.439942	Replication Cohort	-0.0161254	0.126492	-0.127482	0.898905	Combined Cohorts	0.0501847	0.0640244	0.783837	0.43422
PRKCB	Discovery Cohort	0.0207619	0.0407973	0.508903	0.612	Replication Cohort	0.00548069	0.0607752	0.0901798	0.928388	Combined Cohorts	-0.027689	0.0354147	-0.78185	0.435384
PPP2CB	Discovery Cohort	0.00733399	0.0250328	0.292976	0.77018	Replication Cohort	0.0726147	0.0544453	1.33372	0.186387	Combined Cohorts	-0.0220193	0.0282107	-0.78053	0.436158
HPRT1	Discovery Cohort	-0.124209	0.0907175	-1.36918	0.174171	Replication Cohort	0.0678899	0.0926356	0.73287	0.465953	Combined Cohorts	0.0505245	0.0649141	0.778329	0.437451
C6	Discovery Cohort	0.0438107	0.0745377	0.587766	0.558084	Replication Cohort	0.0787527	0.0843944	0.933151	0.353777	Combined Cohorts	-0.0434443	0.0558505	-0.777867	0.437722
SEMG1	Discovery Cohort	-0.0225253	0.0488278	-0.461321	0.645623	Replication Cohort	-0.0406961	0.0710046	-0.573147	0.568283	Combined Cohorts	0.0315838	0.0407465	0.775129	0.439334
MAPKAPK3	Discovery Cohort	0.119551	0.170522	0.701093	0.484959	Replication Cohort	0.121997	0.296033	0.412106	0.681453	Combined Cohorts	-0.122105	0.157897	-0.773323	0.440399
PPP2R1B	Discovery Cohort	-0.0251664	0.0692513	-0.363407	0.717108	Replication Cohort	-0.0355997	0.0566205	-0.628743	0.531454	Combined Cohorts	0.0354715	0.0458747	0.773227	0.440456
DBNL	Discovery Cohort	0.16747	0.415716	0.402847	0.687966	Replication Cohort	-1.03161	0.770403	-1.33906	0.184651	Combined Cohorts	0.312477	0.404326	0.772834	0.440688
TRIM32	Discovery Cohort	0.0228437	0.0390004	0.58573	0.559446	Replication Cohort	-0.0090237	0.0349134	-0.25846	0.79677	Combined Cohorts	-0.0211704	0.0274046	-0.772513	0.440877
RPS27A	Discovery Cohort	-0.0448893	0.0383042	-1.17192	0.244162	Replication Cohort	0.0166794	0.0627235	0.265919	0.791041	Combined Cohorts	0.0267055	0.0346048	0.77173	0.44134
NEK7	Discovery Cohort	0.000937296	0.0728183	0.0128717	0.989757	Replication Cohort	-0.0543829	0.074978	-0.725318	0.470544	Combined Cohorts	0.0409235	0.0530448	0.771489	0.441482
RPL18A	Discovery Cohort	-0.0156916	0.0260775	-0.601731	0.548786	Replication Cohort	0.00930774	0.0369771	0.251716	0.801958	Combined Cohorts	0.0174925	0.0227215	0.769867	0.442441
ITGBL1	Discovery Cohort	-0.0632248	0.0763428	-0.828171	0.409649	Replication Cohort	0.035577	0.081941	0.434178	0.665423	Combined Cohorts	0.0437706	0.0569176	0.769017	0.442944
TPBG	Discovery Cohort	0.0840015	0.175386	0.478951	0.633074	Replication Cohort	0.204993	0.256211	0.800098	0.426215	Combined Cohorts	-0.113134	0.14733	-0.767896	0.443608
JUP	Discovery Cohort	-0.0426956	0.0260554	-1.63864	0.104596	Replication Cohort	0.0183334	0.0570885	0.321141	0.749009	Combined Cohorts	0.0218524	0.0285266	0.766036	0.444711
RUVBL1	Discovery Cohort	0.147057	0.118875	1.23707	0.219109	Replication Cohort	-0.378815	0.191807	-1.97498	0.0520009	Combined Cohorts	0.0820772	0.107153	0.765978	0.444745
SOX15	Discovery Cohort	0.0844738	0.0763056	1.10705	0.271069	Replication Cohort	-0.0209624	0.0802176	-0.261319	0.794573	Combined Cohorts	-0.0420394	0.054894	-0.765828	0.444835
MORC1	Discovery Cohort	0.0661949	0.074666	0.886547	0.377561	Replication Cohort	0.0451299	0.0655199	0.688796	0.493105	Combined Cohorts	-0.0393049	0.0514848	-0.763427	0.446261
IGF2	Discovery Cohort	0.00288266	0.0303	0.0951373	0.924406	Replication Cohort	-0.0174504	0.0282472	-0.617774	0.538621	Combined Cohorts	0.0166187	0.0218423	0.760849	0.447795
GNGT2	Discovery Cohort	0.00457216	0.114424	0.039958	0.96821	Replication Cohort	-0.184536	0.184218	-1.00172	0.319742	Combined Cohorts	0.0768472	0.101414	0.757758	0.449639
ARIH2	Discovery Cohort	0.0149886	0.0457308	0.327758	0.743816	Replication Cohort	0.102495	0.126798	0.808333	0.42149	Combined Cohorts	-0.0453016	0.0597905	-0.757671	0.449691
CDC42	Discovery Cohort	0.0904464	0.0631415	1.43244	0.1553	Replication Cohort	-0.0687696	0.0557735	-1.23301	0.221473	Combined Cohorts	-0.0328868	0.0434471	-0.756939	0.450128
DKK1	Discovery Cohort	-0.055974	0.0577173	-0.969795	0.334611	Replication Cohort	0.00493139	0.074015	0.0666269	0.947058	Combined Cohorts	0.0341386	0.045249	0.754462	0.45161
PTPN6	Discovery Cohort	0.0338035	0.0889969	0.379828	0.704921	Replication Cohort	-0.202743	0.159397	-1.27194	0.207378	Combined Cohorts	0.0637606	0.0845398	0.754208	0.451762
GRK5	Discovery Cohort	0.040574	0.0784835	0.516974	0.606376	Replication Cohort	0.0881597	0.079905	1.10331	0.27347	Combined Cohorts	-0.0426704	0.0566862	-0.752748	0.452637
CD276	Discovery Cohort	-0.0212413	0.0501504	-0.423552	0.67285	Replication Cohort	-0.0341779	0.110844	-0.308344	0.758687	Combined Cohorts	0.041731	0.0555263	0.751554	0.453353
MPP5	Discovery Cohort	-0.107745	0.182662	-0.58986	0.556685	Replication Cohort	-0.00557668	0.0412611	-0.135156	0.892856	Combined Cohorts	0.078333	0.104572	0.749084	0.454836
NUDT2	Discovery Cohort	-0.0707786	0.0593334	-1.19289	0.235881	Replication Cohort	0.539243	0.69414	0.776851	0.439723	Combined Cohorts	-0.222116	0.297698	-0.746112	0.456624
PSCA	Discovery Cohort	-0.0554883	0.0310887	-1.78484	0.0774798	Replication Cohort	0.0282856	0.0494464	0.572046	0.569025	Combined Cohorts	0.0204339	0.0274681	0.743913	0.45795
PSG1	Discovery Cohort	-0.061544	0.0797842	-0.77138	0.442396	Replication Cohort	-0.025946	0.156635	-0.165646	0.868887	Combined Cohorts	0.0598885	0.0805259	0.743717	0.458069
MSH2	Discovery Cohort	0.108756	0.0533697	2.03778	0.0443526	Replication Cohort	-0.0545041	0.0498226	-1.09396	0.277519	Combined Cohorts	-0.0281498	0.0378596	-0.743531	0.458181
C1orf216	Discovery Cohort	0.275912	0.29349	0.940105	0.349548	Replication Cohort	-0.0162734	0.0481016	-0.338313	0.736085	Combined Cohorts	-0.123982	0.167516	-0.740123	0.46024
MKNK2	Discovery Cohort	-0.00500321	0.0334969	-0.149363	0.881584	Replication Cohort	0.0392296	0.0452366	0.867208	0.388631	Combined Cohorts	-0.0200954	0.0272011	-0.73877	0.46106
CDK3	Discovery Cohort	0.011952	0.0277508	0.430689	0.66767	Replication Cohort	-0.0408136	0.0351005	-1.16277	0.24866	Combined Cohorts	0.0161432	0.0219295	0.736141	0.462653
GLS2	Discovery Cohort	0.0135443	0.0425328	0.318444	0.750847	Replication Cohort	0.064686	0.113351	0.570668	0.569954	Combined Cohorts	-0.039492	0.053758	-0.734625	0.463574
JAK3	Discovery Cohort	-0.0219206	0.0433214	-0.505999	0.614029	Replication Cohort	-0.0249736	0.0505326	-0.494209	0.622623	Combined Cohorts	0.0238221	0.0324348	0.734459	0.463675
LMO2	Discovery Cohort	0.0655837	0.0665537	0.985425	0.326919	Replication Cohort	-0.0959613	0.0554746	-1.72982	0.0878307	Combined Cohorts	0.0356953	0.0488381	0.730891	0.465846
NR0B2	Discovery Cohort	0.0693014	0.0446285	1.55285	0.123784	Replication Cohort	-0.0487672	0.0460166	-1.05978	0.292694	Combined Cohorts	-0.0234897	0.0321742	-0.730079	0.466341
IRF5	Discovery Cohort	0.0269007	0.0673001	0.399713	0.690265	Replication Cohort	0.0207859	0.170939	0.121598	0.903547	Combined Cohorts	-0.0618165	0.0847684	-0.72924	0.466853
MATN3	Discovery Cohort	-0.0707487	0.131286	-0.538889	0.591224	Replication Cohort	-0.0150881	0.124927	-0.120776	0.904196	Combined Cohorts	0.0666536	0.0916027	0.727638	0.46783
MLH1	Discovery Cohort	-0.136829	0.153357	-0.892221	0.374529	Replication Cohort	0.81808	0.980315	0.834507	0.406681	Combined Cohorts	-0.309849	0.426614	-0.726299	0.468649
WAS	Discovery Cohort	0.0408667	0.0358875	1.13874	0.257673	Replication Cohort	0.0308184	0.0395296	0.779629	0.438096	Combined Cohorts	-0.0203193	0.0279942	-0.72584	0.468929
TPM3	Discovery Cohort	0.407654	0.206761	1.97162	0.0515623	Replication Cohort	-0.179571	0.211753	-0.848017	0.399163	Combined Cohorts	-0.109927	0.151504	-0.725568	0.469095
ACTB	Discovery Cohort	0.0157015	0.0417958	0.375672	0.707998	Replication Cohort	-0.0396463	0.0354933	-1.11701	0.267604	Combined Cohorts	0.0211261	0.0291247	0.72537	0.469217
SUPT4H1	Discovery Cohort	0.0412568	0.056015	0.736532	0.463222	Replication Cohort	-0.0582492	0.0676823	-0.860626	0.392224	Combined Cohorts	-0.0346099	0.047724	-0.725211	0.469314
SMAD4	Discovery Cohort	-0.581546	0.541558	-1.07384	0.285615	Replication Cohort	0.248262	0.440363	0.563767	0.574617	Combined Cohorts	0.259551	0.35887	0.723245	0.470518
THEG	Discovery Cohort	0.0997874	0.0914887	1.09071	0.278161	Replication Cohort	-0.00339273	0.0620015	-0.0547201	0.956509	Combined Cohorts	-0.0422626	0.0584977	-0.722467	0.470994
PMF1	Discovery Cohort	0.111827	0.133818	0.835662	0.405442	Replication Cohort	-0.0299646	0.0497378	-0.602453	0.548715	Combined Cohorts	-0.0566056	0.0783639	-0.722343	0.47107
ZSCAN9	Discovery Cohort	0.0541784	0.0281634	1.92372	0.0573837	Replication Cohort	-0.013925	0.0338048	-0.411924	0.681586	Combined Cohorts	-0.015946	0.0222496	-0.716686	0.474546
LZTR1	Discovery Cohort	0.0992199	0.12839	0.772801	0.441558	Replication Cohort	0.0935729	0.101608	0.92092	0.360085	Combined Cohorts	-0.061812	0.0866418	-0.71342	0.476558
MEIS3	Discovery Cohort	0.0147289	0.0466262	0.315892	0.752777	Replication Cohort	-0.0304925	0.0513474	-0.593847	0.554426	Combined Cohorts	0.0260266	0.0365089	0.712884	0.476889
DDX55	Discovery Cohort	0.0896999	0.122932	0.729671	0.467387	Replication Cohort	0.112797	0.10643	1.05982	0.292671	Combined Cohorts	-0.0610774	0.0856869	-0.712797	0.476943
EEF1A1	Discovery Cohort	0.0260444	0.0327306	0.795718	0.42818	Replication Cohort	-0.0099104	0.0539155	-0.183814	0.854662	Combined Cohorts	-0.0213909	0.0300381	-0.712126	0.477358
BIRC7	Discovery Cohort	-0.0501348	0.0551691	-0.908748	0.365783	Replication Cohort	0.318921	0.444886	0.716861	0.475717	Combined Cohorts	-0.136471	0.192467	-0.709062	0.479252
HMGB2	Discovery Cohort	0.0398503	0.0399377	0.997812	0.320906	Replication Cohort	-0.0348419	0.0700636	-0.49729	0.620459	Combined Cohorts	-0.0277123	0.0390976	-0.708798	0.479415
STYX	Discovery Cohort	-0.0416349	0.0560568	-0.742727	0.45948	Replication Cohort	0.00792701	0.0857916	0.0923985	0.926631	Combined Cohorts	0.0345853	0.0488643	0.707782	0.480044
ODF2	Discovery Cohort	0.0635862	0.0668176	0.951639	0.343695	Replication Cohort	0.0509312	0.0640976	0.794588	0.429394	Combined Cohorts	-0.034303	0.0485373	-0.706735	0.480693
RCAN1	Discovery Cohort	0.0498781	0.0438033	1.13868	0.257698	Replication Cohort	-0.00578714	0.0787772	-0.073462	0.941637	Combined Cohorts	-0.0293197	0.0415749	-0.705227	0.481629
PPP1CB	Discovery Cohort	-0.0305829	0.0310412	-0.985235	0.327011	Replication Cohort	0.0112679	0.0381203	0.295587	0.768374	Combined Cohorts	0.0168908	0.0239514	0.705211	0.481638
C1orf174	Discovery Cohort	0.534408	0.590532	0.904959	0.367776	Replication Cohort	-0.0505112	0.114662	-0.440521	0.660844	Combined Cohorts	-0.23751	0.337624	-0.703476	0.482716
CDKN1A	Discovery Cohort	0.0243905	0.0317573	0.768027	0.444376	Replication Cohort	-0.0183648	0.0367175	-0.500165	0.618443	Combined Cohorts	-0.0173283	0.0246338	-0.703437	0.48274
HSPD1	Discovery Cohort	-0.124522	0.0811238	-1.53496	0.128117	Replication Cohort	0.606074	0.796788	0.760646	0.449286	Combined Cohorts	-0.241624	0.343596	-0.703222	0.482874
DDR1_ext	Discovery Cohort	-0.00811082	0.0209501	-0.38715	0.699511	Replication Cohort	0.0313149	0.0260375	1.20269	0.232932	Combined Cohorts	-0.0114188	0.0163008	-0.700509	0.484561
UBE2V1	Discovery Cohort	-0.0548927	0.0763794	-0.718685	0.474099	Replication Cohort	-0.0336247	0.141652	-0.237376	0.813021	Combined Cohorts	0.051715	0.0738946	0.699848	0.484973
CASP10	Discovery Cohort	-0.0181054	0.031698	-0.571184	0.569224	Replication Cohort	0.0734701	0.0516378	1.4228	0.158997	Combined Cohorts	-0.01985	0.0284328	-0.698135	0.486041
STARD7	Discovery Cohort	0.0230563	0.0609774	0.378113	0.70619	Replication Cohort	0.109082	0.086307	1.26388	0.210239	Combined Cohorts	-0.036359	0.0520926	-0.697968	0.486145
ADAM2	Discovery Cohort	0.00995021	0.0199039	0.499912	0.618293	Replication Cohort	-0.0345082	0.0361487	-0.954618	0.342879	Combined Cohorts	0.0134309	0.019246	0.697857	0.486215
NLRP4	Discovery Cohort	-0.0246989	0.0275141	-0.897682	0.371624	Replication Cohort	0.0680104	0.0503675	1.35028	0.181041	Combined Cohorts	-0.0186291	0.0267098	-0.697466	0.486459
GNB1	Discovery Cohort	0.0224997	0.0291229	0.772579	0.441689	Replication Cohort	0.0109328	0.024512	0.446019	0.656885	Combined Cohorts	-0.0136238	0.0195438	-0.697091	0.486693
VPS4A	Discovery Cohort	0.0341733	0.0376673	0.907241	0.366575	Replication Cohort	0.0159452	0.105203	0.151566	0.879942	Combined Cohorts	-0.0345138	0.0495966	-0.695891	0.487442
CDK9	Discovery Cohort	-0.0145665	0.0633225	-0.230037	0.818558	Replication Cohort	0.058893	0.0887697	0.663436	0.509113	Combined Cohorts	-0.0370603	0.0533271	-0.694961	0.488023
ANKRD13A	Discovery Cohort	0.0311289	0.0753144	0.413319	0.680304	Replication Cohort	0.123762	0.0627936	1.97094	0.0524714	Combined Cohorts	-0.0373998	0.0538567	-0.694432	0.488354
PDCL3	Discovery Cohort	-1.45263	1.45062	-1.00139	0.319183	Replication Cohort	1.19305	0.78166	1.52631	0.131196	Combined Cohorts	0.626684	0.902779	0.694173	0.488516
NDE1	Discovery Cohort	0.132614	1.10975	0.119499	0.905132	Replication Cohort	-0.92868	0.808811	-1.1482	0.254582	Combined Cohorts	0.498863	0.721495	0.69143	0.490233
PPP2R1A	Discovery Cohort	-0.00124097	0.0437029	-0.0283955	0.977406	Replication Cohort	-0.0812813	0.0716386	-1.1346	0.260204	Combined Cohorts	0.0272077	0.0394497	0.68968	0.491331
TBX5	Discovery Cohort	0.0308835	0.0342146	0.90264	0.369	Replication Cohort	0.00474557	0.0495331	0.095806	0.923934	Combined Cohorts	-0.0196355	0.0284898	-0.68921	0.491625
H2AFY	Discovery Cohort	-0.184056	0.203774	-0.903239	0.368684	Replication Cohort	0.0899348	0.0602607	1.49243	0.139838	Combined Cohorts	0.0813107	0.118081	0.688601	0.492007
MAGEB6	Discovery Cohort	-0.0202269	0.0505854	-0.399858	0.690159	Replication Cohort	0.0544957	0.0705352	0.772604	0.442218	Combined Cohorts	-0.0294413	0.0427658	-0.688431	0.492114
CDK5	Discovery Cohort	0.0372938	0.049151	0.758759	0.449875	Replication Cohort	-0.0102283	0.0585013	-0.174839	0.861684	Combined Cohorts	-0.025639	0.0375076	-0.683568	0.495173
CDC25C	Discovery Cohort	0.0987963	0.093989	1.05115	0.295857	Replication Cohort	-0.0298986	0.0599977	-0.498328	0.619731	Combined Cohorts	-0.0402492	0.0588972	-0.683381	0.495291
SH3BGRL3	Discovery Cohort	-0.0327273	0.0476589	-0.686699	0.493945	Replication Cohort	-0.0176649	0.0902659	-0.195698	0.845383	Combined Cohorts	0.0318922	0.0468252	0.681091	0.496735
RBM28	Discovery Cohort	0.0467356	0.0630303	0.741479	0.460232	Replication Cohort	0.0618612	0.0489879	1.26278	0.210631	Combined Cohorts	-0.0295647	0.0434381	-0.680616	0.497035
E6	Discovery Cohort	0.0153831	0.0366045	0.420251	0.675251	Replication Cohort	-0.0533955	0.0451267	-1.18323	0.240504	Combined Cohorts	0.0191965	0.0284097	0.675703	0.500142
KLF12	Discovery Cohort	0.0344702	0.0371119	0.928819	0.355337	Replication Cohort	-0.00398655	0.0586178	-0.0680092	0.945962	Combined Cohorts	-0.0219673	0.0325502	-0.674874	0.500667
SORD	Discovery Cohort	-0.0848997	0.0789451	-1.07543	0.284907	Replication Cohort	0.0232732	0.10232	0.227454	0.820698	Combined Cohorts	0.0419297	0.062204	0.674068	0.501178
SP110	Discovery Cohort	0.0733654	0.0601639	1.21942	0.225702	Replication Cohort	0.0357891	0.0553069	0.6471	0.51957	Combined Cohorts	-0.0298699	0.0443937	-0.67284	0.501958
PDK4	Discovery Cohort	-0.019712	0.0569589	-0.346073	0.730053	Replication Cohort	-0.0414839	0.074848	-0.554242	0.581084	Combined Cohorts	0.0303109	0.0450898	0.672234	0.502342
ACRBP	Discovery Cohort	0.0100707	0.0301797	0.333692	0.739347	Replication Cohort	0.022521	0.0474591	0.474534	0.636516	Combined Cohorts	-0.0176911	0.0263566	-0.671222	0.502985
ZNF3	Discovery Cohort	0.0495824	0.0418849	1.18378	0.239456	Replication Cohort	0.0128103	0.0463998	0.276084	0.783253	Combined Cohorts	-0.021206	0.0316662	-0.669673	0.50397
TYRO3	Discovery Cohort	-0.00419619	0.0263464	-0.15927	0.873794	Replication Cohort	-0.0157756	0.0401711	-0.392709	0.695663	Combined Cohorts	0.0152628	0.0228734	0.667272	0.505498
GFAP	Discovery Cohort	0.364441	0.343899	1.05973	0.291954	Replication Cohort	0.300764	0.830815	0.362011	0.718376	Combined Cohorts	-0.269209	0.40378	-0.666723	0.505848
BCL2L14	Discovery Cohort	0.0612934	0.0890967	0.687942	0.493165	Replication Cohort	0.0889232	0.0765894	1.16104	0.249358	Combined Cohorts	-0.0415515	0.0626006	-0.663756	0.50774
SOD1	Discovery Cohort	-0.04565	0.0336285	-1.35748	0.177845	Replication Cohort	-0.0644152	0.125731	-0.512324	0.60995	Combined Cohorts	0.0380085	0.0573074	0.663239	0.50807
IMPA1	Discovery Cohort	-0.0367369	0.0562908	-0.652626	0.515573	Replication Cohort	-0.0159627	0.107995	-0.14781	0.882895	Combined Cohorts	0.0370638	0.0559156	0.662852	0.508318
YTHDF2	Discovery Cohort	0.00396962	0.102827	0.0386047	0.969287	Replication Cohort	-0.106959	0.107778	-0.992395	0.324239	Combined Cohorts	0.0487607	0.0738827	0.659975	0.510158
TADA3	Discovery Cohort	0.0847956	0.0431895	1.96334	0.0525308	Replication Cohort	-0.0738725	0.0697672	-1.05884	0.293115	Combined Cohorts	-0.0257009	0.0390022	-0.65896	0.510808
ZNF354A	Discovery Cohort	0.0580906	0.0937365	0.619723	0.536924	Replication Cohort	0.086281	0.107507	0.802561	0.424799	Combined Cohorts	-0.0468089	0.0710471	-0.658843	0.510883
FATE1	Discovery Cohort	-0.0193417	0.12911	-0.149808	0.881234	Replication Cohort	0.163774	0.163889	0.999302	0.320905	Combined Cohorts	-0.0663488	0.100827	-0.658046	0.511393
KXD1	Discovery Cohort	-0.216067	0.402103	-0.537341	0.592288	Replication Cohort	0.0509537	0.173486	0.293706	0.769805	Combined Cohorts	0.157414	0.240138	0.655513	0.513018
NRIP1	Discovery Cohort	0.0285609	0.0444257	0.642893	0.521842	Replication Cohort	-0.0202071	0.0573257	-0.352495	0.725469	Combined Cohorts	-0.0236789	0.0361387	-0.655225	0.513204
GTF2H2C	Discovery Cohort	0.0499407	0.0616596	0.809943	0.419997	Replication Cohort	-0.00812106	0.0297078	-0.273364	0.785335	Combined Cohorts	-0.0240927	0.0369562	-0.651925	0.515325
CCND2	Discovery Cohort	0.0055778	0.0418705	0.133216	0.894305	Replication Cohort	-0.0351432	0.0753872	-0.46617	0.642463	Combined Cohorts	0.0265325	0.0407125	0.651705	0.515467
CLK1	Discovery Cohort	0.0251147	0.0362843	0.692165	0.490522	Replication Cohort	-0.00763042	0.0494927	-0.154173	0.877893	Combined Cohorts	-0.0192955	0.0296748	-0.650232	0.516415
SPDEF	Discovery Cohort	0.038043	0.0307222	1.23829	0.218659	Replication Cohort	-0.0109219	0.0296224	-0.368706	0.7134	Combined Cohorts	-0.0139932	0.0215287	-0.64998	0.516577
LDB1	Discovery Cohort	-0.0130899	0.0353872	-0.369906	0.712276	Replication Cohort	-0.0203601	0.0350809	-0.580377	0.563423	Combined Cohorts	0.0161441	0.0248386	0.649961	0.516589
MLLT6	Discovery Cohort	0.286121	0.341796	0.837112	0.404631	Replication Cohort	-0.0507188	0.189493	-0.267655	0.789709	Combined Cohorts	-0.135265	0.208726	-0.64805	0.517822
PITRM1	Discovery Cohort	-0.0101513	0.0407821	-0.248914	0.803964	Replication Cohort	0.00972633	0.0324253	0.299961	0.765048	Combined Cohorts	0.0183324	0.0285294	0.642579	0.521358
FASTK	Discovery Cohort	0.0561737	0.0524325	1.07135	0.286725	Replication Cohort	0.018842	0.0503034	0.374566	0.709054	Combined Cohorts	-0.0242109	0.0376851	-0.642453	0.52144
HINFP	Discovery Cohort	-0.00707704	0.0451016	-0.156913	0.875646	Replication Cohort	-0.057021	0.0452703	-1.25957	0.211784	Combined Cohorts	0.0203513	0.0321937	0.632151	0.528133
MAX	Discovery Cohort	-0.0874351	0.0730333	-1.1972	0.234209	Replication Cohort	0.205774	0.263608	0.780607	0.437524	Combined Cohorts	-0.0769435	0.121997	-0.630698	0.52908
KLK3	Discovery Cohort	0.00867326	0.022343	0.388186	0.698747	Replication Cohort	0.0290253	0.05235	0.554446	0.580945	Combined Cohorts	-0.0160906	0.0255157	-0.630615	0.529134
GNG2	Discovery Cohort	0.0616711	0.0422462	1.4598	0.147644	Replication Cohort	-0.0239394	0.0435286	-0.549969	0.583997	Combined Cohorts	-0.0192145	0.0304841	-0.630311	0.529332
RPL30	Discovery Cohort	0.00554099	0.0539692	0.102669	0.918442	Replication Cohort	-0.118162	0.0791254	-1.49335	0.139598	Combined Cohorts	0.0292683	0.0466383	0.627558	0.53113
NRIP3	Discovery Cohort	0.0875566	0.154865	0.565375	0.573152	Replication Cohort	-0.264705	0.222643	-1.18892	0.238273	Combined Cohorts	0.0812004	0.129633	0.626385	0.531897
PNPT1	Discovery Cohort	0.0293414	0.0259002	1.13286	0.260122	Replication Cohort	0.00530124	0.0499683	0.106092	0.915796	Combined Cohorts	-0.0161105	0.0257821	-0.624872	0.532888
CCNB1IP1	Discovery Cohort	0.0379377	0.0328734	1.15406	0.251372	Replication Cohort	0.0175964	0.0366828	0.479691	0.632862	Combined Cohorts	-0.0158893	0.0254791	-0.623623	0.533706
MAP4K3	Discovery Cohort	-0.000101827	0.0263188	-0.00386898	0.996921	Replication Cohort	-0.0277933	0.0491445	-0.565543	0.573415	Combined Cohorts	0.0160209	0.0256956	0.623489	0.533794
RHOH	Discovery Cohort	0.00973067	0.0325738	0.298727	0.765801	Replication Cohort	0.0371908	0.0618313	0.601488	0.549353	Combined Cohorts	-0.0198794	0.031997	-0.621288	0.535238
RPS6KA1	Discovery Cohort	-0.0376738	0.050554	-0.745219	0.457979	Replication Cohort	-0.0466346	0.0690566	-0.67531	0.501584	Combined Cohorts	0.0259688	0.0418423	0.620635	0.535666
CDKN2A	Discovery Cohort	-0.0506328	0.0470651	-1.0758	0.284739	Replication Cohort	-0.0345763	0.0522845	-0.66131	0.510467	Combined Cohorts	0.0227529	0.0367691	0.618806	0.536868
COPS6	Discovery Cohort	-0.60155	0.510045	-1.17941	0.241181	Replication Cohort	-0.124298	1.12999	-0.11	0.912707	Combined Cohorts	0.345143	0.559432	0.616953	0.538086
XIAP	Discovery Cohort	0.0478258	0.0643444	0.743279	0.459147	Replication Cohort	0.0420346	0.0330485	1.27191	0.207389	Combined Cohorts	-0.0249908	0.0406783	-0.614353	0.539799
TXNRD1	Discovery Cohort	0.154446	0.124076	1.24476	0.216281	Replication Cohort	0.0457694	0.076908	0.595119	0.55358	Combined Cohorts	-0.0517514	0.0843182	-0.613763	0.540188
LAD1	Discovery Cohort	0.124781	0.189073	0.659962	0.510875	Replication Cohort	0.00530313	0.0619752	0.0855686	0.93204	Combined Cohorts	-0.0669921	0.109684	-0.610776	0.542159
PHTF1	Discovery Cohort	0.0583604	0.0546035	1.0688	0.287867	Replication Cohort	0.0358375	0.0440532	0.813505	0.418538	Combined Cohorts	-0.0237604	0.0389694	-0.609719	0.542857
COMMD3	Discovery Cohort	-0.06405	0.0905535	-0.707317	0.481101	Replication Cohort	-0.0179243	0.170839	-0.104919	0.916724	Combined Cohorts	0.0540262	0.0887057	0.60905	0.5433
TBK1	Discovery Cohort	0.00984633	0.0427979	0.230066	0.818535	Replication Cohort	0.0170279	0.0676249	0.2518	0.801894	Combined Cohorts	-0.0230183	0.0379134	-0.607128	0.544571
TRIB3	Discovery Cohort	0.0253758	0.0341384	0.743323	0.459121	Replication Cohort	-0.044548	0.0481272	-0.92563	0.357647	Combined Cohorts	0.0177672	0.0292979	0.606433	0.545031
PDCD5	Discovery Cohort	0.203822	0.144044	1.415	0.160338	Replication Cohort	0.0425119	0.0780105	0.544951	0.587426	Combined Cohorts	-0.0598124	0.0988277	-0.605219	0.545836
SCP2	Discovery Cohort	-0.0296213	0.030697	-0.964957	0.337016	Replication Cohort	0.0137862	0.0692557	0.199063	0.84276	Combined Cohorts	0.0208837	0.0345669	0.604154	0.546542
RAD21	Discovery Cohort	0.0649407	0.0495232	1.31132	0.192911	Replication Cohort	-0.00760528	0.0565312	-0.134533	0.893347	Combined Cohorts	-0.0226385	0.0374961	-0.603756	0.546806
RUFY1	Discovery Cohort	-0.0400038	0.116021	-0.344799	0.731008	Replication Cohort	0.00632566	0.100857	0.0627192	0.950159	Combined Cohorts	0.0476657	0.079696	0.598095	0.550568
SPACA3	Discovery Cohort	0.051422	0.165895	0.309967	0.757265	Replication Cohort	0.117057	0.196528	0.595624	0.553244	Combined Cohorts	-0.074615	0.125099	-0.596449	0.551664
LTA4H	Discovery Cohort	-0.0327682	0.0543921	-0.602444	0.548314	Replication Cohort	0.0403197	0.0314035	1.28392	0.203174	Combined Cohorts	0.0210316	0.0353698	0.594619	0.552884
ELF2	Discovery Cohort	-0.0224426	0.0392873	-0.571244	0.569183	Replication Cohort	-0.0306885	0.0633894	-0.484127	0.629725	Combined Cohorts	0.0206249	0.034925	0.590548	0.555603
CAMK1G	Discovery Cohort	0.0336387	0.0437091	0.769605	0.443444	Replication Cohort	-0.00556569	0.0637544	-0.0872989	0.93067	Combined Cohorts	-0.0216369	0.0366533	-0.590313	0.55576
XBP1	Discovery Cohort	0.0235649	0.0341069	0.690913	0.491305	Replication Cohort	0.018235	0.0347773	0.524336	0.601612	Combined Cohorts	-0.0144269	0.0245373	-0.587957	0.557337
MPP3	Discovery Cohort	0.0388561	0.0270979	1.43392	0.15488	Replication Cohort	-0.0222319	0.047647	-0.466595	0.64216	Combined Cohorts	-0.0149187	0.025422	-0.586845	0.558082
CDK14	Discovery Cohort	-0.189784	0.181799	-1.04392	0.299171	Replication Cohort	0.0166557	0.172175	0.0967369	0.923197	Combined Cohorts	0.0743888	0.126968	0.585888	0.558723
SIAH1	Discovery Cohort	-0.00981742	0.0285542	-0.343817	0.731743	Replication Cohort	0.0599686	0.0509519	1.17696	0.242981	Combined Cohorts	-0.0158825	0.0271261	-0.585505	0.55898
MED21	Discovery Cohort	0.0636924	0.0316961	2.00947	0.0473239	Replication Cohort	-0.0498171	0.0477902	-1.04241	0.300614	Combined Cohorts	-0.0159833	0.0273102	-0.585251	0.55915
MARK4	Discovery Cohort	-0.0296542	0.0347471	-0.853428	0.395569	Replication Cohort	0.072633	0.0521727	1.39216	0.168043	Combined Cohorts	-0.0174373	0.0298467	-0.584228	0.559837
KIT	Discovery Cohort	0.0252283	0.0377155	0.668911	0.505175	Replication Cohort	-9.33661e-05	0.0433945	-0.00215156	0.998289	Combined Cohorts	-0.0164081	0.0281069	-0.583776	0.56014
ELMOD1	Discovery Cohort	0.0831613	0.0809759	1.02699	0.307034	Replication Cohort	0.0208236	0.025947	0.802544	0.424809	Combined Cohorts	-0.0290088	0.0497865	-0.582664	0.560887
AICDA	Discovery Cohort	-0.00054779	0.0292376	-0.0187358	0.985091	Replication Cohort	0.029207	0.0330818	0.882872	0.380165	Combined Cohorts	-0.0125277	0.0216361	-0.57902	0.563338
GRK2	Discovery Cohort	-0.0440376	0.0758592	-0.580518	0.56294	Replication Cohort	-0.0237482	0.145484	-0.163236	0.870777	Combined Cohorts	0.0434995	0.0751266	0.579016	0.56334
GTPBP1	Discovery Cohort	-0.0223526	0.0645299	-0.346391	0.729815	Replication Cohort	-0.0467116	0.123609	-0.377898	0.706588	Combined Cohorts	0.03685	0.0637778	0.577787	0.564168
PRC1	Discovery Cohort	-0.0884612	0.188862	-0.46839	0.640579	Replication Cohort	-0.0590802	0.257035	-0.229852	0.818841	Combined Cohorts	0.0877022	0.152285	0.575909	0.565434
AURKA	Discovery Cohort	0.305749	0.288292	1.06055	0.291581	Replication Cohort	-0.119123	0.282884	-0.421101	0.674902	Combined Cohorts	-0.116174	0.202329	-0.574183	0.566598
RPS6KA5	Discovery Cohort	-0.0165675	0.0310064	-0.534326	0.594364	Replication Cohort	-0.0167124	0.0463356	-0.360682	0.719365	Combined Cohorts	0.0150684	0.0262749	0.573488	0.567068
DUSP10	Discovery Cohort	0.0319006	0.0547587	0.582567	0.561565	Replication Cohort	0.0375713	0.0751312	0.500075	0.618506	Combined Cohorts	-0.0255431	0.0446008	-0.572705	0.567596
LHFP	Discovery Cohort	0.0496424	0.0288566	1.72031	0.0886312	Replication Cohort	-0.0135687	0.0360958	-0.375908	0.708061	Combined Cohorts	-0.0132582	0.0231708	-0.572192	0.567943
S100A6	Discovery Cohort	0.0730631	0.0525907	1.38928	0.167996	Replication Cohort	-0.0549997	0.0576448	-0.954114	0.343133	Combined Cohorts	-0.0221384	0.0386979	-0.572083	0.568017
ITK	Discovery Cohort	0.0266044	0.0570257	0.466534	0.641901	Replication Cohort	0.0782894	0.0527778	1.48338	0.142221	Combined Cohorts	-0.0239148	0.0418077	-0.572019	0.56806
TGFBR2	Discovery Cohort	-0.065509	0.08828	-0.74206	0.459882	Replication Cohort	-0.0089552	0.160555	-0.0557766	0.95567	Combined Cohorts	0.0479604	0.0843319	0.568711	0.570299
CHIC2	Discovery Cohort	-0.0196458	0.0412661	-0.476076	0.635113	Replication Cohort	0.0606727	0.0454002	1.3364	0.185514	Combined Cohorts	-0.0172514	0.0303452	-0.568505	0.570438
ATF2	Discovery Cohort	0.177928	0.118082	1.50682	0.135175	Replication Cohort	-0.120897	0.205294	-0.588899	0.557723	Combined Cohorts	-0.0624112	0.11019	-0.566396	0.571867
MYNN	Discovery Cohort	0.0442724	0.0350547	1.26295	0.209698	Replication Cohort	-0.0317034	0.04124	-0.768752	0.444487	Combined Cohorts	-0.0149958	0.0265471	-0.564874	0.5729
STMN1	Discovery Cohort	0.182729	0.199762	0.914735	0.362647	Replication Cohort	-0.0501027	0.0501645	-0.998768	0.321162	Combined Cohorts	-0.0650317	0.115238	-0.564327	0.573271
AIF1	Discovery Cohort	-0.057791	0.0916948	-0.630253	0.530042	Replication Cohort	-0.0173862	0.177585	-0.0979034	0.922274	Combined Cohorts	0.0508666	0.0914368	0.556303	0.578731
CAMK2A	Discovery Cohort	0.142362	0.197239	0.721776	0.472205	Replication Cohort	-0.0166646	0.0533208	-0.312534	0.755514	Combined Cohorts	-0.0630358	0.113571	-0.555035	0.579596
UBE2I	Discovery Cohort	0.0351455	0.0457757	0.767776	0.444524	Replication Cohort	-0.112448	0.082271	-1.3668	0.175826	Combined Cohorts	0.0236961	0.0437345	0.541816	0.58865
PXK	Discovery Cohort	0.053854	0.0852581	0.631658	0.529127	Replication Cohort	-0.0496543	0.0502792	-0.987572	0.32658	Combined Cohorts	0.0315624	0.0582654	0.5417	0.58873
RPL18	Discovery Cohort	0.00541158	0.024735	0.218783	0.827289	Replication Cohort	0.0166676	0.0334513	0.498264	0.619775	Combined Cohorts	-0.010759	0.0198665	-0.541568	0.588821
FLT1	Discovery Cohort	0.00806035	0.0454063	0.177516	0.859481	Replication Cohort	0.014838	0.0713735	0.207892	0.835884	Combined Cohorts	-0.0216709	0.0401037	-0.540371	0.589645
DDR1_int	Discovery Cohort	-0.0160867	0.0252723	-0.636537	0.525957	Replication Cohort	0.0409576	0.0374137	1.09472	0.277189	Combined Cohorts	-0.0116205	0.0215093	-0.540253	0.589725
EIF4A3	Discovery Cohort	-0.0291277	0.03447	-0.845015	0.400226	Replication Cohort	0.0491901	0.0602266	0.816751	0.416693	Combined Cohorts	-0.0178246	0.0332479	-0.536114	0.592577
PRKAR1A	Discovery Cohort	-0.0924154	0.372847	-0.247864	0.804774	Replication Cohort	0.0215993	0.255206	0.0846347	0.93278	Combined Cohorts	0.129288	0.241369	0.535646	0.592899
RPS7	Discovery Cohort	0.0142696	0.0546352	0.261179	0.79452	Replication Cohort	0.026379	0.0813948	0.324087	0.746787	Combined Cohorts	-0.0247909	0.0463054	-0.535378	0.593084
MMP11	Discovery Cohort	-0.0222711	0.0415694	-0.535757	0.593379	Replication Cohort	0.0767999	0.0707215	1.08595	0.281027	Combined Cohorts	-0.0203635	0.0381906	-0.533206	0.594583
CBFB	Discovery Cohort	-0.0363753	0.0702273	-0.517966	0.605686	Replication Cohort	-0.00267494	0.0599301	-0.0446343	0.964519	Combined Cohorts	0.0250488	0.0469966	0.532992	0.594731
DUSP18	Discovery Cohort	-0.0151838	0.0376128	-0.403686	0.687351	Replication Cohort	0.0263625	0.0414025	0.636738	0.52626	Combined Cohorts	0.0157626	0.029588	0.532736	0.594908
RAD51B	Discovery Cohort	0.00233891	0.032992	0.0708933	0.943632	Replication Cohort	0.0506497	0.03927	1.28978	0.201144	Combined Cohorts	-0.0135597	0.0255829	-0.53003	0.596778
TK1	Discovery Cohort	-0.112803	0.448421	-0.251557	0.801927	Replication Cohort	-0.0793845	0.41382	-0.191833	0.848398	Combined Cohorts	0.164096	0.309614	0.530002	0.596798
EPHA2	Discovery Cohort	-0.0267351	0.0569158	-0.46973	0.639624	Replication Cohort	-0.0137476	0.116964	-0.117537	0.906753	Combined Cohorts	0.0314223	0.0593158	0.529746	0.596975
CMPK1	Discovery Cohort	0.0285559	0.026666	1.07087	0.286939	Replication Cohort	-0.0191777	0.0278325	-0.68904	0.492953	Combined Cohorts	-0.0100964	0.0191862	-0.526236	0.599406
IL24	Discovery Cohort	0.00442161	0.0516087	0.0856757	0.931905	Replication Cohort	0.00066606	0.0366506	0.0181733	0.98555	Combined Cohorts	0.0185933	0.0353354	0.526194	0.599435
RPS6KA3	Discovery Cohort	-0.0351978	0.0304624	-1.15545	0.250804	Replication Cohort	0.0230289	0.0501379	0.459311	0.647358	Combined Cohorts	0.0144256	0.0274721	0.525099	0.600195
LY96	Discovery Cohort	-0.035639	0.05387	-0.661573	0.509846	Replication Cohort	0.00150567	0.104452	0.014415	0.988538	Combined Cohorts	0.028242	0.0538821	0.524145	0.600857
MLLT3	Discovery Cohort	0.00242971	0.0330124	0.0736001	0.941483	Replication Cohort	0.0346511	0.0383832	0.902767	0.369579	Combined Cohorts	-0.0129438	0.0247782	-0.522387	0.602077
DCAF12	Discovery Cohort	0.0389708	0.0300069	1.29873	0.19718	Replication Cohort	-0.0207117	0.0344568	-0.601092	0.549616	Combined Cohorts	-0.011726	0.0224591	-0.522105	0.602273
DYRK3	Discovery Cohort	0.0214626	0.0483349	0.444041	0.658023	Replication Cohort	-0.026902	0.0400543	-0.671638	0.503905	Combined Cohorts	0.0177392	0.0340185	0.521457	0.602723
KRT15	Discovery Cohort	-0.0449936	0.866189	-0.0519443	0.958682	Replication Cohort	0.0735634	0.58253	0.126283	0.899851	Combined Cohorts	0.300253	0.575927	0.521338	0.602806
DYNC1LI2	Discovery Cohort	-0.0237032	0.0388857	-0.60956	0.543608	Replication Cohort	0.0085894	0.0755609	0.113675	0.909803	Combined Cohorts	0.0204669	0.0392892	0.520929	0.60309
GRK3	Discovery Cohort	0.0463135	0.0459825	1.0072	0.316397	Replication Cohort	0.0157578	0.0484296	0.325375	0.745815	Combined Cohorts	-0.0178151	0.0343319	-0.518907	0.604497
OLIG3	Discovery Cohort	0.00633702	0.033733	0.187858	0.851388	Replication Cohort	0.0174735	0.0554607	0.31506	0.753603	Combined Cohorts	-0.0157074	0.0303341	-0.517812	0.605258
RBM6	Discovery Cohort	0.0339624	0.0394816	0.860209	0.39184	Replication Cohort	-0.0498962	0.0449291	-1.11056	0.270355	Combined Cohorts	0.0157283	0.0306437	0.513265	0.608429
AMOTL2	Discovery Cohort	0.489385	0.422016	1.15964	0.249102	Replication Cohort	-1.16191	0.929766	-1.24968	0.215354	Combined Cohorts	0.236462	0.464422	0.509153	0.611302
SERPINE2	Discovery Cohort	-0.0214983	0.0342544	-0.627607	0.531767	Replication Cohort	0.035523	0.054423	0.652721	0.515959	Combined Cohorts	-0.0158592	0.0311639	-0.508897	0.61148
BMP7	Discovery Cohort	-0.0216196	0.0334963	-0.645432	0.520203	Replication Cohort	0.0623195	0.0417725	1.49188	0.139982	Combined Cohorts	-0.0132498	0.0260394	-0.508837	0.611522
PHB2	Discovery Cohort	0.00589352	0.0349522	0.168617	0.866457	Replication Cohort	0.0373695	0.0399823	0.934651	0.353008	Combined Cohorts	-0.0133277	0.0262098	-0.508501	0.611758
RFX3	Discovery Cohort	0.028393	0.0329226	0.862418	0.390629	Replication Cohort	-0.0424437	0.0340784	-1.24547	0.216888	Combined Cohorts	0.0124484	0.0245265	0.507549	0.612424
RNF7	Discovery Cohort	-0.0470608	0.0590658	-0.796752	0.427582	Replication Cohort	0.173393	0.367754	0.471492	0.638676	Combined Cohorts	-0.0815348	0.160985	-0.506473	0.613177
CSRNP1	Discovery Cohort	0.0610027	0.0725698	0.840607	0.402679	Replication Cohort	0.0317054	0.0815903	0.388592	0.698693	Combined Cohorts	-0.0277194	0.0549475	-0.504471	0.61458
ZNF449	Discovery Cohort	-0.0230695	0.0425793	-0.541801	0.589224	Replication Cohort	0.0714233	0.0857739	0.832693	0.407697	Combined Cohorts	-0.0220393	0.0437822	-0.503384	0.615342
RHOT2	Discovery Cohort	0.00114186	0.0508611	0.0224505	0.982136	Replication Cohort	-0.0371433	0.0690416	-0.537984	0.592202	Combined Cohorts	0.0206463	0.0410772	0.502623	0.615876
MAPKAPK5	Discovery Cohort	-0.160335	0.171025	-0.937491	0.350883	Replication Cohort	0.108283	0.234462	0.461837	0.645553	Combined Cohorts	0.0698085	0.139308	0.501109	0.616939
SOCS5	Discovery Cohort	-0.0151334	0.0417117	-0.362809	0.717554	Replication Cohort	-0.0181467	0.0573634	-0.316347	0.75263	Combined Cohorts	0.0168856	0.0337795	0.499876	0.617805
RPL37A	Discovery Cohort	-0.0100767	0.0290001	-0.347472	0.729005	Replication Cohort	-0.0165772	0.0270881	-0.611972	0.542432	Combined Cohorts	-0.0124591	0.0250547	-0.497277	0.619633
PRKAA2	Discovery Cohort	-0.0281506	0.0668462	-0.421125	0.674615	Replication Cohort	0.0408333	0.0807917	0.505414	0.61477	Combined Cohorts	0.0266113	0.053524	0.497183	0.619698
RARB	Discovery Cohort	0.00774599	0.0698865	0.110837	0.91198	Replication Cohort	-0.00870708	0.0783836	-0.111083	0.911851	Combined Cohorts	0.0268116	0.0540591	0.495968	0.620554
NFYB	Discovery Cohort	-0.0161663	0.0510686	-0.316561	0.752271	Replication Cohort	0.0601492	0.0634101	0.948574	0.345925	Combined Cohorts	-0.0195709	0.0394875	-0.495622	0.620797
RIPK3	Discovery Cohort	0.0386117	0.171154	0.225596	0.822	Replication Cohort	0.162323	0.17881	0.9078	0.366931	Combined Cohorts	-0.0613728	0.123836	-0.495598	0.620815
WDR45B	Discovery Cohort	0.00156261	0.0458186	0.0341042	0.972866	Replication Cohort	0.00330106	0.0317903	0.103839	0.917578	Combined Cohorts	-0.0148831	0.0300365	-0.495498	0.620885
TTBK2	Discovery Cohort	0.0264776	0.0598574	0.442344	0.659245	Replication Cohort	0.0229599	0.0849276	0.270347	0.787646	Combined Cohorts	-0.0244134	0.0492758	-0.495444	0.620923
STK17B	Discovery Cohort	0.0110386	0.0343312	0.321533	0.748513	Replication Cohort	-0.00538507	0.0690424	-0.0779965	0.938041	Combined Cohorts	-0.017814	0.0360089	-0.494711	0.621439
HCFC2	Discovery Cohort	0.0590132	0.0280225	2.10592	0.0378483	Replication Cohort	-0.0446432	0.0496704	-0.898789	0.37168	Combined Cohorts	-0.0131633	0.0266088	-0.494697	0.621449
NDRG1	Discovery Cohort	0.0778986	0.0707708	1.10072	0.273802	Replication Cohort	-0.0475048	0.0501601	-0.947064	0.346689	Combined Cohorts	-0.0224197	0.0453832	-0.494009	0.621934
EGR2	Discovery Cohort	0.111863	0.0494288	2.26312	0.0259052	Replication Cohort	0.0216903	0.124011	0.174906	0.861631	Combined Cohorts	0.0460205	0.0933677	0.492895	0.622719
HSP90AA1	Discovery Cohort	-0.190629	0.144226	-1.32174	0.189429	Replication Cohort	0.104146	0.133805	0.778344	0.438848	Combined Cohorts	0.0492076	0.100091	0.491627	0.623613
TPM4	Discovery Cohort	-0.13724	0.245567	-0.558872	0.577564	Replication Cohort	0.0992422	0.121161	0.819094	0.415363	Combined Cohorts	0.0732945	0.149128	0.491488	0.623711
IMP3	Discovery Cohort	-0.000976037	0.0273259	-0.0357184	0.971582	Replication Cohort	-0.0206182	0.0334898	-0.615656	0.540011	Combined Cohorts	0.0102893	0.0209379	0.491419	0.62376
EEF2K	Discovery Cohort	0.034059	0.048931	0.696061	0.48809	Replication Cohort	-0.00915498	0.0634631	-0.144257	0.88569	Combined Cohorts	-0.0189198	0.0385517	-0.490765	0.624222
NEK11	Discovery Cohort	-0.0455933	0.0874462	-0.521387	0.603311	Replication Cohort	-0.0213939	0.160034	-0.133684	0.894016	Combined Cohorts	0.0411156	0.0838416	0.490396	0.624482
HEXIM1	Discovery Cohort	0.0662888	0.105362	0.62915	0.530761	Replication Cohort	-0.0183469	0.0735707	-0.249378	0.803759	Combined Cohorts	-0.0328451	0.0670319	-0.489992	0.624768
MAPK9	Discovery Cohort	-0.185914	0.177728	-1.04606	0.298188	Replication Cohort	0.123999	0.141753	0.874749	0.384541	Combined Cohorts	0.0572293	0.117177	0.488403	0.62589
CCT3	Discovery Cohort	0.100878	0.0658617	1.53166	0.128929	Replication Cohort	-0.0240676	0.0612758	-0.392775	0.695615	Combined Cohorts	-0.0233587	0.0478472	-0.488194	0.626038
CCND1	Discovery Cohort	0.0100661	0.0403245	0.249629	0.803414	Replication Cohort	-0.00801097	0.0664761	-0.120509	0.904407	Combined Cohorts	0.0185645	0.0383013	0.484696	0.628512
NDUFV3	Discovery Cohort	0.0331437	0.0767926	0.4316	0.66701	Replication Cohort	0.0469998	0.0697677	0.67366	0.502626	Combined Cohorts	-0.0256151	0.0529435	-0.48382	0.629133
KIT_ext	Discovery Cohort	-0.0137358	0.0206645	-0.664707	0.507848	Replication Cohort	0.0304218	0.0436953	0.696226	0.488468	Combined Cohorts	-0.0106803	0.0221968	-0.481165	0.631015
DNM2	Discovery Cohort	0.0218355	0.0261987	0.833457	0.406678	Replication Cohort	-0.00693088	0.0350782	-0.197584	0.843913	Combined Cohorts	-0.01008	0.0209564	-0.481001	0.631131
IL18	Discovery Cohort	-0.0530417	0.0927202	-0.572062	0.568631	Replication Cohort	-0.00667201	0.177159	-0.0376612	0.970059	Combined Cohorts	0.0440478	0.0916372	0.480676	0.631361
DMRTC2	Discovery Cohort	0.0482279	0.118601	0.40664	0.685187	Replication Cohort	0.12476	0.10128	1.23183	0.221911	Combined Cohorts	-0.0397021	0.0830445	-0.478083	0.633202
STAT3	Discovery Cohort	-0.0596593	0.108906	-0.547807	0.585109	Replication Cohort	0.0674472	0.0621446	1.08533	0.2813	Combined Cohorts	0.0328593	0.0687335	0.478068	0.633212
FOXN2	Discovery Cohort	-0.0101079	0.0781164	-0.129395	0.897318	Replication Cohort	0.0254392	0.0917351	0.277311	0.782314	Combined Cohorts	0.0295978	0.0622108	0.475767	0.634848
DLX1	Discovery Cohort	0.0280518	0.0446596	0.628124	0.53143	Replication Cohort	-0.0183247	0.0614509	-0.2982	0.766386	Combined Cohorts	-0.0173583	0.0366058	-0.474196	0.635965
KCNIP3	Discovery Cohort	0.0263787	0.0604906	0.436079	0.663769	Replication Cohort	0.00494346	0.089786	0.0550582	0.95624	Combined Cohorts	-0.0241645	0.0512046	-0.47192	0.637586
DVL2	Discovery Cohort	0.0114281	0.0261383	0.437216	0.662947	Replication Cohort	0.0496148	0.0352373	1.40802	0.163313	Combined Cohorts	-0.010956	0.0232368	-0.471495	0.637889
LGALS7	Discovery Cohort	-0.024723	0.0351071	-0.704217	0.48302	Replication Cohort	0.0248018	0.0832387	0.29796	0.766568	Combined Cohorts	0.0195564	0.0415495	0.470678	0.63847
GLRX3	Discovery Cohort	-0.119252	0.128931	-0.924926	0.357348	Replication Cohort	0.0722077	0.0559809	1.28986	0.201115	Combined Cohorts	0.0360455	0.0766252	0.470413	0.63866
HSPB8	Discovery Cohort	0.0537405	0.0430477	1.24839	0.214955	Replication Cohort	-0.0198931	0.0478003	-0.416171	0.67849	Combined Cohorts	-0.0150417	0.0320124	-0.46987	0.639047
DTYMK	Discovery Cohort	0.0225211	0.0291081	0.773706	0.441026	Replication Cohort	-0.0135149	0.0525895	-0.256988	0.797901	Combined Cohorts	-0.0130915	0.0278986	-0.469255	0.639485
PTP4A3	Discovery Cohort	0.0171852	0.0298654	0.575421	0.566367	Replication Cohort	-0.00387409	0.034138	-0.113483	0.909955	Combined Cohorts	-0.0104117	0.0222144	-0.468692	0.639887
PKDCC	Discovery Cohort	-0.0185234	0.0689835	-0.268519	0.788882	Replication Cohort	0.0200638	0.0435898	0.460288	0.64666	Combined Cohorts	0.0208076	0.0444033	0.468605	0.639948
PIP	Discovery Cohort	-0.081632	0.06707	-1.21712	0.226575	Replication Cohort	0.0675259	0.0694897	0.971739	0.334346	Combined Cohorts	0.0225303	0.0482253	0.467188	0.64096
SMAD5	Discovery Cohort	0.0309405	0.0341173	0.906885	0.366762	Replication Cohort	-0.0136399	0.0404119	-0.337521	0.73668	Combined Cohorts	-0.0119162	0.0257694	-0.462417	0.64437
RIPK1	Discovery Cohort	-0.0244333	0.05895	-0.414475	0.67946	Replication Cohort	0.147611	0.0961525	1.53517	0.129007	Combined Cohorts	-0.0252636	0.0546682	-0.462126	0.644579
TFDP2	Discovery Cohort	0.0373343	0.0480115	0.777612	0.43873	Replication Cohort	0.0342936	0.0472959	0.725088	0.470685	Combined Cohorts	-0.0164556	0.0356187	-0.461994	0.644673
NCK1	Discovery Cohort	-0.0578389	0.0968223	-0.597372	0.55168	Replication Cohort	-0.00859088	0.175073	-0.0490703	0.960995	Combined Cohorts	0.0425322	0.0920987	0.461811	0.644804
CASP4	Discovery Cohort	-0.0299407	0.0342109	-0.87518	0.383683	Replication Cohort	0.0206396	0.0663461	0.311089	0.756607	Combined Cohorts	0.0158627	0.0343953	0.461188	0.64525
COPB2	Discovery Cohort	0.0121638	0.168346	0.0722549	0.942551	Replication Cohort	0.1925	0.21113	0.91176	0.364856	Combined Cohorts	-0.0606312	0.131469	-0.461183	0.645253
PELO	Discovery Cohort	-0.0057135	0.0908187	-0.062911	0.94997	Replication Cohort	0.102154	0.15322	0.666713	0.507029	Combined Cohorts	-0.0378684	0.0827113	-0.457839	0.647649
REG3A	Discovery Cohort	-0.0126113	0.0307656	-0.409916	0.682791	Replication Cohort	0.028079	0.0398649	0.704354	0.483423	Combined Cohorts	0.0119731	0.026177	0.457392	0.64797
RPL10A	Discovery Cohort	0.00718486	0.0219367	0.327526	0.74399	Replication Cohort	-0.00834011	0.0289288	-0.288298	0.773925	Combined Cohorts	0.00832095	0.0182113	0.456912	0.648314
NR4A1	Discovery Cohort	0.0275733	0.0447443	0.616242	0.539209	Replication Cohort	0.0017397	0.0516158	0.0337047	0.973203	Combined Cohorts	-0.0151983	0.0333628	-0.455545	0.649295
HBG1	Discovery Cohort	0.0333102	0.0344748	0.966219	0.336388	Replication Cohort	-0.0110585	0.0469163	-0.235706	0.814312	Combined Cohorts	-0.0126746	0.0278408	-0.455254	0.649504
IL13RA2	Discovery Cohort	-0.0131684	0.0439187	-0.299835	0.764958	Replication Cohort	0.0514204	0.0469438	1.09536	0.276912	Combined Cohorts	-0.0144605	0.031803	-0.45469	0.649909
NR1D2	Discovery Cohort	0.0375422	0.0540393	0.694721	0.488926	Replication Cohort	0.044918	0.0522683	0.859373	0.39291	Combined Cohorts	-0.0180976	0.0399628	-0.45286	0.651224
BMX	Discovery Cohort	0.0331079	0.0446303	0.741826	0.460023	Replication Cohort	-0.0404362	0.0570337	-0.708988	0.48056	Combined Cohorts	-0.016251	0.035967	-0.451832	0.651962
IFITM1	Discovery Cohort	-0.0111646	0.0457258	-0.244165	0.80763	Replication Cohort	-0.0164881	0.0845207	-0.195078	0.845867	Combined Cohorts	0.0199778	0.044266	0.451312	0.652336
USP10	Discovery Cohort	-0.0522998	0.16152	-0.323798	0.746803	Replication Cohort	0.236662	0.258822	0.914379	0.363488	Combined Cohorts	-0.064342	0.142845	-0.450431	0.65297
TRAF2	Discovery Cohort	0.193162	0.170094	1.13562	0.258971	Replication Cohort	0.00179971	0.0548679	0.0328008	0.973922	Combined Cohorts	-0.0477371	0.106048	-0.450148	0.653174
NHLH1	Discovery Cohort	0.508086	0.749183	0.678187	0.499302	Replication Cohort	-0.0122573	0.0652757	-0.187778	0.851565	Combined Cohorts	-0.191876	0.426553	-0.44983	0.653402
BDNF	Discovery Cohort	0.0470188	0.0291818	1.61124	0.110445	Replication Cohort	-0.0260067	0.0420742	-0.618115	0.538397	Combined Cohorts	-0.0110389	0.0245819	-0.449066	0.653953
SOD2	Discovery Cohort	-0.125229	0.0830193	-1.50843	0.134764	Replication Cohort	0.0859895	0.133915	0.642118	0.522781	Combined Cohorts	0.0331522	0.0739274	0.448443	0.654402
SOCS2	Discovery Cohort	0.0559092	0.0422826	1.32227	0.189252	Replication Cohort	-0.000462103	0.0436091	-0.0105965	0.991574	Combined Cohorts	-0.0143057	0.0320253	-0.446701	0.655656
EWSR1	Discovery Cohort	0.0219087	0.0369965	0.592182	0.555135	Replication Cohort	-0.0122319	0.129906	-0.0941601	0.925237	Combined Cohorts	-0.0266008	0.0599685	-0.44358	0.657907
PRL	Discovery Cohort	-0.0118983	0.0426574	-0.278926	0.780908	Replication Cohort	-0.00380543	0.0708339	-0.0537233	0.9573	Combined Cohorts	0.0171524	0.0387744	0.442364	0.658785
BCR	Discovery Cohort	0.0144951	0.189296	0.0765737	0.939124	Replication Cohort	0.149811	0.26602	0.563157	0.575031	Combined Cohorts	-0.0686204	0.15513	-0.442341	0.658801
TBL1X	Discovery Cohort	0.470105	0.690686	0.680634	0.497758	Replication Cohort	-0.0935256	0.102496	-0.91248	0.36448	Combined Cohorts	-0.172739	0.392962	-0.439582	0.660795
NKX2.5	Discovery Cohort	0.0565741	0.0373498	1.51471	0.133167	Replication Cohort	-0.0465981	0.0486524	-0.957776	0.341295	Combined Cohorts	-0.0130442	0.0296822	-0.439464	0.66088
STK33	Discovery Cohort	-0.0454318	0.365705	-0.124231	0.901395	Replication Cohort	-0.0193884	0.0815717	-0.237685	0.812782	Combined Cohorts	0.0928659	0.21143	0.439227	0.661052
MMP2	Discovery Cohort	0.00675917	0.0201137	0.336048	0.737576	Replication Cohort	0.000601217	0.0340285	0.017668	0.985951	Combined Cohorts	0.00871743	0.0198902	0.438277	0.661739
APP	Discovery Cohort	0.0167006	0.030783	0.542527	0.588726	Replication Cohort	0.0174002	0.049296	0.352973	0.725112	Combined Cohorts	-0.0119428	0.0272977	-0.437502	0.6623
CDKN2B	Discovery Cohort	0.0157081	0.0456839	0.343844	0.731724	Replication Cohort	-0.0474085	0.0754424	-0.628407	0.531672	Combined Cohorts	0.018015	0.0412996	0.436203	0.66324
MAL	Discovery Cohort	-0.0136197	0.0321065	-0.424203	0.672377	Replication Cohort	-0.007584	0.058971	-0.128606	0.898019	Combined Cohorts	0.0134175	0.0308615	0.434766	0.664281
G6PD	Discovery Cohort	-0.0558106	0.0545037	-1.02398	0.308446	Replication Cohort	0.0394721	0.0631672	0.624883	0.53397	Combined Cohorts	0.0177274	0.0408656	0.433798	0.664982
AKT2	Discovery Cohort	0.0381602	0.170499	0.223814	0.823383	Replication Cohort	0.149708	0.170134	0.879944	0.381739	Combined Cohorts	-0.0526504	0.121602	-0.432974	0.665579
NR6A1	Discovery Cohort	-0.00729923	0.0366984	-0.198898	0.842768	Replication Cohort	-0.0218463	0.0570788	-0.38274	0.70301	Combined Cohorts	0.0137648	0.0317991	0.432869	0.665655
E7	Discovery Cohort	0.302192	0.199336	1.51599	0.132841	Replication Cohort	-0.89823	0.775822	-1.15778	0.250677	Combined Cohorts	0.151647	0.351664	0.431228	0.666846
MNAT1	Discovery Cohort	-0.0173731	0.0541499	-0.320833	0.749042	Replication Cohort	0.0299907	0.0789677	0.379785	0.705193	Combined Cohorts	-0.0199618	0.0464595	-0.42966	0.667984
FGFR1OP	Discovery Cohort	-0.0902241	0.117002	-0.771133	0.442542	Replication Cohort	0.0830944	0.126341	0.657699	0.512772	Combined Cohorts	0.0367385	0.0858764	0.427806	0.66933
PTP4A2	Discovery Cohort	-0.0471176	0.0373263	-1.26232	0.209925	Replication Cohort	0.0176803	0.0571855	0.309175	0.758057	Combined Cohorts	0.0138273	0.0323484	0.427448	0.669591
NXF2	Discovery Cohort	0.0176776	0.0239869	0.736966	0.462959	Replication Cohort	0.000196242	0.0388123	0.0050562	0.995979	Combined Cohorts	-0.00906708	0.0212932	-0.42582	0.670775
LNX1	Discovery Cohort	0.0317807	0.0731633	0.434381	0.664997	Replication Cohort	0.0174295	0.0390403	0.446449	0.656576	Combined Cohorts	-0.0189118	0.0445297	-0.424701	0.671589
POTEH	Discovery Cohort	-0.000312104	0.0536149	-0.00582122	0.995368	Replication Cohort	0.0747858	0.115907	0.645224	0.520778	Combined Cohorts	-0.0242251	0.0578587	-0.418694	0.675965
PIP4K2C	Discovery Cohort	-0.0316476	0.0679121	-0.466008	0.642276	Replication Cohort	-0.0193342	0.132641	-0.145763	0.884505	Combined Cohorts	0.0284292	0.0679649	0.418292	0.676259
AKT3	Discovery Cohort	-0.0500527	0.0789905	-0.633655	0.527829	Replication Cohort	0.0368761	0.0942985	0.391057	0.696879	Combined Cohorts	0.0252001	0.0602511	0.41825	0.676289
RABEP1	Discovery Cohort	0.647137	0.587006	1.10244	0.273056	Replication Cohort	-0.201659	0.212029	-0.951092	0.344654	Combined Cohorts	-0.147711	0.35386	-0.417429	0.676888
PSMA6	Discovery Cohort	0.0554316	0.0847078	0.654386	0.514444	Replication Cohort	-0.100448	0.0746328	-1.34589	0.182447	Combined Cohorts	0.0242209	0.0580725	0.41708	0.677143
EPHA10	Discovery Cohort	-0.0428656	0.0633788	-0.67634	0.500468	Replication Cohort	0.0517418	0.0687567	0.752535	0.454117	Combined Cohorts	0.0196811	0.0472439	0.416586	0.677504
MAPK3	Discovery Cohort	-0.191574	0.176338	-1.0864	0.280049	Replication Cohort	0.146743	0.16317	0.899327	0.371396	Combined Cohorts	0.05059	0.121544	0.416228	0.677765
EGFR_int	Discovery Cohort	0.019886	0.0414784	0.47943	0.632734	Replication Cohort	-0.0407398	0.0292851	-1.39115	0.16835	Combined Cohorts	0.0111069	0.0267141	0.415767	0.678102
NUP50	Discovery Cohort	0.0583194	0.0510785	1.14176	0.256423	Replication Cohort	-0.025466	0.0625783	-0.406945	0.685223	Combined Cohorts	-0.0163857	0.0394154	-0.415717	0.678138
TFEC	Discovery Cohort	0.060624	0.0381165	1.59049	0.115046	Replication Cohort	-0.0393284	0.0516294	-0.761744	0.448633	Combined Cohorts	-0.0128986	0.0310353	-0.41561	0.678217
MAPK7	Discovery Cohort	0.036659	0.0367847	0.996582	0.321499	Replication Cohort	-0.0616765	0.083149	-0.741758	0.460581	Combined Cohorts	-0.0179611	0.04324	-0.415381	0.678384
NRAS	Discovery Cohort	0.0383169	0.0403852	0.948785	0.345137	Replication Cohort	-0.0857202	0.0630389	-1.3598	0.178023	Combined Cohorts	0.0146769	0.0353697	0.414957	0.678693
MLKL	Discovery Cohort	-0.0440434	0.0802866	-0.548578	0.584582	Replication Cohort	0.000743195	0.15389	0.0048294	0.99616	Combined Cohorts	0.0329436	0.0794696	0.414544	0.678995
GRB2	Discovery Cohort	-0.0374862	0.0554635	-0.675871	0.500765	Replication Cohort	0.0267383	0.0458865	0.582704	0.561864	Combined Cohorts	0.0152996	0.0369462	0.414105	0.679316
A1BG	Discovery Cohort	-0.0389826	0.0334718	-1.16464	0.247081	Replication Cohort	0.0387284	0.051157	0.757051	0.451423	Combined Cohorts	0.0118758	0.0290551	0.408735	0.683246
PDGFB	Discovery Cohort	0.0306183	0.0444279	0.689169	0.492397	Replication Cohort	-0.0268613	0.0458629	-0.585687	0.559868	Combined Cohorts	-0.0130484	0.0319747	-0.408084	0.683722
EPAS1	Discovery Cohort	-0.00313411	0.0387151	-0.0809532	0.935649	Replication Cohort	0.0211687	0.0683995	0.309486	0.757822	Combined Cohorts	-0.0148232	0.0365548	-0.405507	0.685612
MAEL	Discovery Cohort	0.0372448	0.0320865	1.16076	0.248647	Replication Cohort	-0.0273465	0.0520294	-0.525597	0.600739	Combined Cohorts	-0.0115718	0.028607	-0.404511	0.686343
CCDC183	Discovery Cohort	0.054096	0.0718637	0.752759	0.453456	Replication Cohort	-0.0954233	0.0577149	-1.65336	0.102495	Combined Cohorts	0.0193146	0.0479661	0.402671	0.687693
NRBF2	Discovery Cohort	0.175805	0.575292	0.305592	0.760584	Replication Cohort	-0.284963	0.110453	-2.57994	0.0118648	Combined Cohorts	0.134534	0.334602	0.40207	0.688135
MAPK6	Discovery Cohort	-0.0230508	0.0803919	-0.28673	0.774944	Replication Cohort	-0.0178314	0.1541	-0.115713	0.908193	Combined Cohorts	0.031878	0.0796969	0.39999	0.689663
RPL31	Discovery Cohort	-0.0113878	0.0356703	-0.319253	0.750236	Replication Cohort	0.0292486	0.0628717	0.465211	0.643147	Combined Cohorts	-0.0134591	0.033702	-0.399355	0.69013
CXCR6	Discovery Cohort	-0.0170864	0.0452193	-0.377857	0.70638	Replication Cohort	-0.00998057	0.0963315	-0.103607	0.917762	Combined Cohorts	0.0191963	0.0481914	0.398334	0.690881
DMRTB1	Discovery Cohort	-0.108321	0.371567	-0.291526	0.771284	Replication Cohort	-0.00822457	0.0717771	-0.114585	0.909084	Combined Cohorts	0.0839248	0.211419	0.39696	0.691892
CPA4	Discovery Cohort	-0.0215356	0.0401915	-0.535825	0.593332	Replication Cohort	0.0336844	0.0641026	0.525477	0.600823	Combined Cohorts	-0.0143666	0.0361963	-0.396908	0.69193
BOLA3	Discovery Cohort	-0.0247819	0.0435077	-0.569597	0.570296	Replication Cohort	0.0579062	0.0755401	0.766563	0.44578	Combined Cohorts	-0.0160895	0.0405677	-0.396608	0.692151
NFX1	Discovery Cohort	0.0713869	0.0619761	1.15184	0.252275	Replication Cohort	0.00700103	0.0478644	0.146268	0.884108	Combined Cohorts	-0.0172526	0.0435152	-0.396474	0.69225
OTOA	Discovery Cohort	0.00148747	0.0233051	0.0638259	0.949243	Replication Cohort	0.029553	0.0379094	0.779568	0.438131	Combined Cohorts	-0.00830924	0.0209749	-0.396152	0.692487
DCLK2	Discovery Cohort	0.0603057	0.0854796	0.705498	0.482227	Replication Cohort	-0.0273405	0.0475767	-0.574661	0.567263	Combined Cohorts	-0.020653	0.0522467	-0.395298	0.693116
NOL4	Discovery Cohort	-0.284264	0.378338	-0.751349	0.4543	Replication Cohort	0.208134	0.315841	0.658982	0.511952	Combined Cohorts	0.0995534	0.252378	0.394462	0.693732
PTK2_iso1	Discovery Cohort	-0.0212636	0.0689047	-0.308595	0.758305	Replication Cohort	-0.0306332	0.122403	-0.250266	0.803075	Combined Cohorts	0.0254499	0.0647436	0.393088	0.694744
CNRIP1	Discovery Cohort	0.0199475	0.0349153	0.571311	0.569138	Replication Cohort	0.0175386	0.0436641	0.401671	0.689084	Combined Cohorts	-0.0107488	0.0274206	-0.391998	0.695547
SIVA1	Discovery Cohort	0.066546	0.0540243	1.23178	0.221072	Replication Cohort	-0.00718562	0.0385931	-0.186189	0.852806	Combined Cohorts	-0.0144269	0.036836	-0.391654	0.695802
GATAD2A	Discovery Cohort	0.0319494	0.0300901	1.06179	0.291024	Replication Cohort	-0.0287638	0.0450056	-0.639116	0.524721	Combined Cohorts	0.0107908	0.0275838	0.391202	0.696135
DLX3	Discovery Cohort	0.0139397	0.0297794	0.468099	0.640786	Replication Cohort	0.0103747	0.0338182	0.306779	0.759873	Combined Cohorts	-0.00866431	0.0221556	-0.391066	0.696235
MAGEC3	Discovery Cohort	0.0238054	0.0308989	0.770431	0.442956	Replication Cohort	-0.00918904	0.0459798	-0.199849	0.842147	Combined Cohorts	-0.0102066	0.0261353	-0.390529	0.696631
LY6K	Discovery Cohort	-0.0296612	0.0425393	-0.697265	0.48734	Replication Cohort	0.0107342	0.0778413	0.137898	0.890696	Combined Cohorts	0.0159252	0.0408221	0.390111	0.69694
GALK1	Discovery Cohort	0.0492259	0.0311713	1.57921	0.117613	Replication Cohort	-0.0632874	0.0562292	-1.12553	0.264004	Combined Cohorts	-0.0118553	0.0304848	-0.38889	0.697841
SCMH1	Discovery Cohort	0.0376645	0.0295974	1.27256	0.206279	Replication Cohort	-0.0263905	0.0482684	-0.546745	0.586199	Combined Cohorts	-0.0102866	0.0264792	-0.388479	0.698145
NAGK	Discovery Cohort	0.0128887	0.0373312	0.345254	0.730667	Replication Cohort	-0.00990939	0.0376792	-0.262994	0.793286	Combined Cohorts	-0.0102601	0.0267174	-0.384022	0.701439
PDXK	Discovery Cohort	0.0627639	0.0571812	1.09763	0.27514	Replication Cohort	0.00329919	0.0462068	0.0714006	0.943272	Combined Cohorts	-0.0153574	0.0400189	-0.383753	0.701638
E2F6	Discovery Cohort	-0.0188436	0.0482491	-0.390549	0.697005	Replication Cohort	0.0359506	0.0672522	0.534564	0.594554	Combined Cohorts	-0.0153274	0.0399557	-0.383611	0.701743
AFP	Discovery Cohort	0.0382899	0.102776	0.372557	0.710308	Replication Cohort	0.0977159	0.0931437	1.04909	0.297552	Combined Cohorts	-0.028006	0.0731574	-0.382818	0.70233
PAGE5	Discovery Cohort	0.0882557	0.0737716	1.19634	0.234542	Replication Cohort	-0.0346083	0.0390197	-0.886945	0.377982	Combined Cohorts	-0.0176853	0.046278	-0.382153	0.702822
CAPG	Discovery Cohort	-0.0125335	0.0345817	-0.36243	0.717836	Replication Cohort	-0.00104006	0.0484907	-0.0214487	0.982945	Combined Cohorts	0.0108197	0.0283557	0.381571	0.703254
VEGFD	Discovery Cohort	0.0555296	0.0363356	1.52824	0.129775	Replication Cohort	-0.0538115	0.0480467	-1.11998	0.266343	Combined Cohorts	-0.0111209	0.0291508	-0.381496	0.703309
VPS72	Discovery Cohort	0.0343799	0.0451651	0.761205	0.44842	Replication Cohort	-0.0686881	0.0414711	-1.65629	0.101898	Combined Cohorts	0.0118698	0.0311675	0.380839	0.703795
TUBA4A	Discovery Cohort	-0.00595038	0.0496015	-0.119964	0.904765	Replication Cohort	0.0302394	0.0734245	0.411844	0.681645	Combined Cohorts	-0.0159323	0.0419949	-0.379388	0.704871
TWF2	Discovery Cohort	0.056448	0.0572599	0.98582	0.326726	Replication Cohort	-0.041547	0.101715	-0.408466	0.684111	Combined Cohorts	-0.0204433	0.05402	-0.37844	0.705573
PSMB8	Discovery Cohort	-0.0128983	0.0200907	-0.642006	0.522415	Replication Cohort	0.00344103	0.0245879	0.139948	0.889081	Combined Cohorts	-0.00642669	0.0170942	-0.375958	0.707414
COPG2	Discovery Cohort	-0.00866136	0.0392876	-0.22046	0.825986	Replication Cohort	0.00934438	0.0426509	0.21909	0.827183	Combined Cohorts	0.0109605	0.0291603	0.375872	0.707478
NAE1	Discovery Cohort	-0.0217538	0.023849	-0.912145	0.364001	Replication Cohort	0.0315514	0.0320651	0.983978	0.328333	Combined Cohorts	0.00744087	0.0198106	0.375601	0.707679
S100A9	Discovery Cohort	0.0112641	0.0289508	0.389078	0.698089	Replication Cohort	0.000283275	0.1296	0.00218577	0.998262	Combined Cohorts	-0.0217174	0.0579954	-0.374468	0.70852
USF2	Discovery Cohort	-0.00886366	0.048266	-0.183642	0.854686	Replication Cohort	-0.0218257	0.0583402	-0.37411	0.709392	Combined Cohorts	0.0136957	0.036716	0.373016	0.709599
PPIC	Discovery Cohort	6.35456e-05	0.0270457	0.00234956	0.99813	Replication Cohort	0.0282606	0.0490805	0.5758	0.566498	Combined Cohorts	-0.00961872	0.025825	-0.372458	0.710013
IP6K2	Discovery Cohort	0.0159738	0.040993	0.389672	0.697652	Replication Cohort	-0.0495461	0.0479265	-1.03379	0.304599	Combined Cohorts	0.0114529	0.0308183	0.371627	0.710631
MED22	Discovery Cohort	-0.120934	0.218096	-0.554499	0.58054	Replication Cohort	0.0693749	0.141983	0.488616	0.626559	Combined Cohorts	0.0508632	0.136913	0.3715	0.710725
PHF5A	Discovery Cohort	0.0131648	0.0408698	0.322116	0.748073	Replication Cohort	-0.039082	0.0648624	-0.602537	0.548659	Combined Cohorts	-0.0142721	0.0384738	-0.370955	0.71113
AP2M1	Discovery Cohort	-0.00852919	0.0442882	-0.192584	0.847696	Replication Cohort	0.051538	0.0452845	1.13809	0.258753	Combined Cohorts	-0.0116563	0.0316692	-0.368063	0.713282
CALU	Discovery Cohort	0.0644077	0.0523616	1.23006	0.221713	Replication Cohort	-0.00807037	0.0424741	-0.190007	0.849824	Combined Cohorts	-0.0134556	0.036711	-0.366527	0.714425
ABI1	Discovery Cohort	0.00200788	0.0748723	0.0268175	0.978662	Replication Cohort	-0.0918569	0.104984	-0.874962	0.384426	Combined Cohorts	0.0227034	0.0619962	0.366207	0.714663
SOX2	Discovery Cohort	0.0716438	0.033822	2.11826	0.036763	Replication Cohort	-0.0734292	0.0506293	-1.45033	0.151192	Combined Cohorts	-0.0106398	0.0291807	-0.364618	0.715847
PAK4	Discovery Cohort	-0.00732281	0.0751436	-0.0974508	0.922574	Replication Cohort	-0.0560729	0.117247	-0.478248	0.633883	Combined Cohorts	-0.0264851	0.0729474	-0.363072	0.717
SPEG	Discovery Cohort	-0.0615143	0.0444544	-1.38376	0.169674	Replication Cohort	0.0064757	0.0524766	0.123402	0.902124	Combined Cohorts	0.0129027	0.0356213	0.362219	0.717636
CARHSP1	Discovery Cohort	-0.487687	0.293117	-1.6638	0.0994488	Replication Cohort	0.968057	0.973474	0.994435	0.323252	Combined Cohorts	-0.160875	0.448056	-0.35905	0.720001
AKT1	Discovery Cohort	-0.0345608	0.0767986	-0.450019	0.653722	Replication Cohort	-0.0126701	0.140404	-0.0902402	0.92834	Combined Cohorts	0.0263595	0.0735244	0.358513	0.720402
MLF1	Discovery Cohort	0.013074	0.045851	0.28514	0.776158	Replication Cohort	-0.0480546	0.0678645	-0.708097	0.481109	Combined Cohorts	0.013822	0.0386962	0.357193	0.721388
BAG3	Discovery Cohort	-0.0109157	0.0543471	-0.200852	0.841244	Replication Cohort	0.0244163	0.092506	0.263943	0.792558	Combined Cohorts	-0.0180009	0.0504281	-0.356962	0.72156
SUFU	Discovery Cohort	0.0402662	0.0296125	1.35977	0.177121	Replication Cohort	-0.0246127	0.0649607	-0.378885	0.705858	Combined Cohorts	-0.0114763	0.0322754	-0.355574	0.722598
SPO11	Discovery Cohort	0.00343698	0.0294587	0.116671	0.907367	Replication Cohort	-0.0179588	0.0480621	-0.373659	0.709727	Combined Cohorts	0.00937115	0.0263625	0.355473	0.722674
RXRB	Discovery Cohort	0.0294555	0.0456883	0.644705	0.520672	Replication Cohort	-0.102367	0.0533315	-1.91945	0.0587828	Combined Cohorts	0.0126222	0.0355084	0.35547	0.722676
PKM	Discovery Cohort	-0.0300601	0.0809167	-0.371495	0.711096	Replication Cohort	-0.00901978	0.150158	-0.0600686	0.952263	Combined Cohorts	0.0278139	0.0783296	0.355087	0.722962
RPL15	Discovery Cohort	-0.00137832	0.0285154	-0.0483358	0.96155	Replication Cohort	-0.00201453	0.0356525	-0.0565045	0.955092	Combined Cohorts	-0.00808347	0.0227906	-0.354684	0.723263
EPHB4	Discovery Cohort	0.0603894	0.0605387	0.997534	0.321039	Replication Cohort	0.0313183	0.0478347	0.654719	0.514679	Combined Cohorts	-0.0156246	0.0441709	-0.353731	0.723976
NR1H2	Discovery Cohort	-0.0274847	0.10716	-0.256482	0.798133	Replication Cohort	-0.0250542	0.0918848	-0.27267	0.785867	Combined Cohorts	0.0250966	0.0717429	0.349812	0.72691
PDGFRA	Discovery Cohort	-0.00341599	0.171341	-0.0199368	0.984136	Replication Cohort	0.156094	0.181518	0.859934	0.392603	Combined Cohorts	-0.0433359	0.124037	-0.349378	0.727235
PHKG2	Discovery Cohort	-0.0257337	0.0404794	-0.635723	0.526485	Replication Cohort	-0.0050353	0.0543235	-0.0926911	0.926399	Combined Cohorts	0.011358	0.0325584	0.348849	0.727632
HRH2	Discovery Cohort	0.0295961	0.0237983	1.24362	0.216699	Replication Cohort	-0.0380114	0.0362725	-1.04794	0.298077	Combined Cohorts	-0.0072698	0.020869	-0.348353	0.728003
PSMB10	Discovery Cohort	-0.00932809	0.0283505	-0.329028	0.742859	Replication Cohort	0.00933143	0.0593949	0.157108	0.875587	Combined Cohorts	-0.0106227	0.0306704	-0.34635	0.729506
TXN2	Discovery Cohort	0.106393	0.571421	0.18619	0.852693	Replication Cohort	0.236269	0.275762	0.856785	0.39433	Combined Cohorts	-0.118075	0.342884	-0.344359	0.730999
DR1	Discovery Cohort	-0.0334353	0.038451	-0.869556	0.386735	Replication Cohort	0.016041	0.0601603	0.266637	0.79049	Combined Cohorts	-0.0126286	0.0367341	-0.343784	0.731431
IFIT5	Discovery Cohort	0.053561	0.0778143	0.688318	0.49293	Replication Cohort	-0.061173	0.065775	-0.930034	0.355378	Combined Cohorts	0.0184491	0.0539489	0.341974	0.73279
MLLT11	Discovery Cohort	0.00966414	0.0404706	0.238794	0.81178	Replication Cohort	0.0155502	0.0560928	0.277224	0.782381	Combined Cohorts	-0.0112514	0.0329115	-0.34187	0.732869
PTPN4	Discovery Cohort	-0.0461737	0.142189	-0.324734	0.746096	Replication Cohort	0.0519048	0.0487778	1.06411	0.29074	Combined Cohorts	0.0285933	0.0838792	0.340887	0.733607
TIRAP	Discovery Cohort	0.0342173	0.0602294	0.568115	0.571297	Replication Cohort	-0.0756667	0.085865	-0.881229	0.381047	Combined Cohorts	0.0169478	0.0499616	0.339217	0.734862
ZKSCAN5	Discovery Cohort	0.0294676	0.0440796	0.668508	0.50543	Replication Cohort	0.00240653	0.100414	0.0239662	0.980944	Combined Cohorts	-0.016667	0.0492619	-0.338334	0.735527
RPS6KA2	Discovery Cohort	-0.0120891	0.0446282	-0.270885	0.787067	Replication Cohort	0.0134959	0.0698369	0.193249	0.847293	Combined Cohorts	-0.0133885	0.0398007	-0.336389	0.73699
RBM46	Discovery Cohort	0.0619047	0.0942845	0.656573	0.513043	Replication Cohort	-0.0208214	0.0961087	-0.216644	0.829082	Combined Cohorts	-0.0224801	0.0669779	-0.335634	0.737558
CTBP2	Discovery Cohort	-0.0407618	0.0368427	-1.10637	0.271358	Replication Cohort	0.0701312	0.0763917	0.918046	0.361577	Combined Cohorts	-0.0130051	0.0388848	-0.334453	0.738448
AIFM2	Discovery Cohort	0.0075804	0.0425164	0.178293	0.858872	Replication Cohort	-0.0128808	0.0605295	-0.212803	0.832066	Combined Cohorts	0.0118904	0.0356697	0.333347	0.739281
IRAK1	Discovery Cohort	-0.000646257	0.0365803	-0.0176668	0.985942	Replication Cohort	-0.00473742	0.05978	-0.0792475	0.93705	Combined Cohorts	-0.0111878	0.0336306	-0.332667	0.739793
PRDX1	Discovery Cohort	-0.0342697	0.118762	-0.288559	0.773548	Replication Cohort	-0.0480385	0.194268	-0.247279	0.805377	Combined Cohorts	0.0352292	0.106043	0.332215	0.740133
STK32A	Discovery Cohort	-0.0329887	0.0540027	-0.610872	0.542743	Replication Cohort	-0.00640473	0.0600893	-0.106587	0.915405	Combined Cohorts	0.0131925	0.0399734	0.330031	0.74178
RPS6KL1	Discovery Cohort	0.0193131	0.033085	0.583741	0.560778	Replication Cohort	-0.0309361	0.0382951	-0.807833	0.421776	Combined Cohorts	-0.00841175	0.0255161	-0.329664	0.742058
MAGEB2	Discovery Cohort	0.0286348	0.113753	0.251727	0.801796	Replication Cohort	-0.122263	0.134068	-0.911947	0.364758	Combined Cohorts	0.0282727	0.0858302	0.329403	0.742254
L3MBTL2	Discovery Cohort	0.0180543	0.0342773	0.526711	0.599622	Replication Cohort	-0.0677795	0.0519308	-1.30519	0.195872	Combined Cohorts	0.00979884	0.0298523	0.328244	0.743129
THRA	Discovery Cohort	0.00649951	0.0492711	0.131913	0.895332	Replication Cohort	-0.0469956	0.0273391	-1.71899	0.0897967	Combined Cohorts	0.0099168	0.0303195	0.327077	0.74401
PPP2R5C	Discovery Cohort	0.0283105	0.0318242	0.889591	0.375933	Replication Cohort	-0.0119182	0.0481435	-0.247556	0.805164	Combined Cohorts	-0.00889439	0.0272185	-0.326777	0.744236
PTPN2	Discovery Cohort	0.00910564	0.0322009	0.282776	0.777964	Replication Cohort	0.00440499	0.052485	0.0839285	0.93334	Combined Cohorts	-0.00935146	0.0287109	-0.325711	0.745041
CDK8	Discovery Cohort	-0.0259539	0.0340397	-0.76246	0.447675	Replication Cohort	0.0482686	0.0659919	0.731433	0.466825	Combined Cohorts	-0.011065	0.0341744	-0.323781	0.746499
MAP2K6	Discovery Cohort	-0.0147899	0.0735061	-0.201207	0.840967	Replication Cohort	-0.0254452	0.134753	-0.188829	0.850744	Combined Cohorts	0.0227983	0.0705246	0.323267	0.746888
AK7	Discovery Cohort	0.00866892	0.0556079	0.155894	0.876448	Replication Cohort	0.0463406	0.0934138	0.496079	0.621309	Combined Cohorts	-0.0163809	0.0507021	-0.323082	0.747028
AIFM1	Discovery Cohort	0.0485871	0.196141	0.247716	0.804889	Replication Cohort	0.14166	0.215522	0.65729	0.513034	Combined Cohorts	-0.0468496	0.145329	-0.322369	0.747567
SLA	Discovery Cohort	-0.0408553	0.0847867	-0.48186	0.631014	Replication Cohort	-0.00124214	0.152273	-0.00815735	0.993513	Combined Cohorts	0.0258253	0.080249	0.321814	0.747987
ZNF37A	Discovery Cohort	0.0622423	0.0510034	1.22035	0.225351	Replication Cohort	0.0137013	0.0335157	0.408801	0.683866	Combined Cohorts	-0.0118184	0.0367476	-0.321612	0.74814
DCLK1	Discovery Cohort	0.00228419	0.0330725	0.0690661	0.945082	Replication Cohort	-0.0141069	0.056364	-0.250282	0.803063	Combined Cohorts	0.00978444	0.0304345	0.321492	0.74823
SLC25A6	Discovery Cohort	0.012131	0.0277801	0.43668	0.663334	Replication Cohort	-0.010034	0.0346271	-0.289772	0.772801	Combined Cohorts	-0.00693475	0.0215915	-0.32118	0.748466
TDRD3	Discovery Cohort	0.0286576	0.0392432	0.730256	0.467031	Replication Cohort	-0.0162638	0.0564646	-0.288036	0.774125	Combined Cohorts	-0.0104309	0.032595	-0.320015	0.749348
TCF4	Discovery Cohort	-0.0431461	0.0766288	-0.563053	0.574725	Replication Cohort	0.134423	0.362208	0.37112	0.711608	Combined Cohorts	-0.0511382	0.159991	-0.319632	0.749638
TP53	Discovery Cohort	0.381022	0.472152	0.80699	0.421688	Replication Cohort	-0.325846	0.333137	-0.978114	0.331205	Combined Cohorts	-0.0963605	0.301943	-0.319135	0.750014
KCMF1	Discovery Cohort	-0.03664	0.120095	-0.305092	0.760963	Replication Cohort	0.074668	0.109816	0.679938	0.498665	Combined Cohorts	0.0271466	0.0851319	0.318877	0.750209
FMNL2	Discovery Cohort	-0.0343114	0.156465	-0.219291	0.826893	Replication Cohort	-0.0245579	0.0544024	-0.451412	0.653013	Combined Cohorts	0.0289691	0.0909463	0.31853	0.750472
PDPK1	Discovery Cohort	-0.0466424	0.0770171	-0.605611	0.546217	Replication Cohort	-0.0111457	0.0857513	-0.129977	0.896938	Combined Cohorts	0.0181438	0.0571258	0.317611	0.751168
SH3GLB1	Discovery Cohort	-0.00778582	0.0469354	-0.165884	0.868601	Replication Cohort	-0.00745308	0.0649892	-0.114682	0.909008	Combined Cohorts	0.0121328	0.0382382	0.317296	0.751406
RBMS1	Discovery Cohort	-0.00658307	0.0523034	-0.125863	0.900106	Replication Cohort	0.0258812	0.0254297	1.01775	0.312111	Combined Cohorts	0.010485	0.0330734	0.317023	0.751613
TRIM37	Discovery Cohort	-2.62061e-05	0.0508308	-0.000515556	0.99959	Replication Cohort	0.00743324	0.033444	0.222259	0.824724	Combined Cohorts	0.0103669	0.0329123	0.314986	0.753156
HNRNPUL1	Discovery Cohort	0.0524788	0.0688308	0.762432	0.447691	Replication Cohort	-0.155123	0.17484	-0.887227	0.377831	Combined Cohorts	0.0264213	0.084113	0.314116	0.753816
P3H4	Discovery Cohort	0.0838194	0.203755	0.411375	0.681725	Replication Cohort	0.0621445	0.262465	0.236773	0.813487	Combined Cohorts	-0.0502134	0.160349	-0.313151	0.754548
MECP2	Discovery Cohort	0.0541373	0.0277352	1.95193	0.0538906	Replication Cohort	-0.0467658	0.0481067	-0.972126	0.334155	Combined Cohorts	-0.00813763	0.026026	-0.312673	0.75491
RPL17	Discovery Cohort	-0.0148249	0.0293276	-0.505492	0.614384	Replication Cohort	0.00271301	0.0319377	0.084947	0.932533	Combined Cohorts	0.00666407	0.0213477	0.312167	0.755294
SMAD9	Discovery Cohort	0.0399799	0.0329935	1.21175	0.228612	Replication Cohort	-0.0226382	0.0531622	-0.425834	0.671465	Combined Cohorts	-0.00914057	0.0293981	-0.310923	0.756238
PKMYT1	Discovery Cohort	0.0383712	0.0584698	0.656257	0.513245	Replication Cohort	0.0346688	0.0619428	0.55969	0.577381	Combined Cohorts	-0.0137447	0.0442872	-0.310354	0.75667
PSMB3	Discovery Cohort	0.0101791	0.0424052	0.240043	0.810814	Replication Cohort	-0.0321252	0.0595665	-0.539317	0.591287	Combined Cohorts	0.0108032	0.0348099	0.310348	0.756674
PAX5	Discovery Cohort	-0.0108568	0.0369554	-0.293781	0.769566	Replication Cohort	0.0216366	0.0504921	0.428515	0.669521	Combined Cohorts	-0.00929991	0.0301008	-0.308959	0.757729
MSN	Discovery Cohort	-0.0396283	0.0560014	-0.70763	0.480907	Replication Cohort	0.0307549	0.0663896	0.463249	0.644546	Combined Cohorts	0.0130574	0.0423486	0.308332	0.758205
GEM	Discovery Cohort	0.0119055	0.0342084	0.348028	0.728589	Replication Cohort	-0.0225202	0.0630729	-0.35705	0.722071	Combined Cohorts	-0.0104151	0.0338696	-0.307508	0.758831
TWF1	Discovery Cohort	0.110415	0.0509456	2.16732	0.0327103	Replication Cohort	-0.255112	0.244583	-1.04305	0.300322	Combined Cohorts	0.0332828	0.108585	0.306515	0.759585
OAS2	Discovery Cohort	-0.0248936	0.0690238	-0.360653	0.71916	Replication Cohort	-0.0242651	0.0522016	-0.464834	0.643415	Combined Cohorts	0.013796	0.0451411	0.305619	0.760267
CST4	Discovery Cohort	-0.0264006	0.0350556	-0.753105	0.453249	Replication Cohort	0.0527089	0.0444105	1.18686	0.23908	Combined Cohorts	0.00885472	0.0290095	0.305236	0.760558
ETNK2	Discovery Cohort	0.0434753	0.0288046	1.50932	0.134537	Replication Cohort	-0.0236262	0.02955	-0.799532	0.426541	Combined Cohorts	-0.00638431	0.0212898	-0.299877	0.764635
FMR1NB	Discovery Cohort	-0.0137788	0.0358099	-0.384777	0.701263	Replication Cohort	-0.0083284	0.0576802	-0.144389	0.885586	Combined Cohorts	0.00942694	0.0316928	0.297447	0.766486
PQBP1	Discovery Cohort	0.021214	0.0320356	0.6622	0.509447	Replication Cohort	-0.0370125	0.0430189	-0.860377	0.39236	Combined Cohorts	0.00768516	0.0258521	0.297274	0.766618
RAC1	Discovery Cohort	0.0200246	0.0354171	0.565393	0.57314	Replication Cohort	-0.0858547	0.0858471	-1.00009	0.320527	Combined Cohorts	-0.0140151	0.0476808	-0.293936	0.769164
PSMB9	Discovery Cohort	-0.0152674	0.0400177	-0.381517	0.703672	Replication Cohort	-0.0155733	0.0643181	-0.24213	0.809349	Combined Cohorts	0.0104072	0.0354702	0.293406	0.769568
BCL2A1	Discovery Cohort	-0.00987634	0.0275623	-0.358328	0.720893	Replication Cohort	0.00549091	0.0346696	0.158378	0.87459	Combined Cohorts	0.00627747	0.0214322	0.2929	0.769954
TOLLIP	Discovery Cohort	0.00526833	0.0347698	0.15152	0.879887	Replication Cohort	-0.0178256	0.0377516	-0.472181	0.638187	Combined Cohorts	-0.00769298	0.0263086	-0.292413	0.770325
ZC4H2	Discovery Cohort	-0.354351	0.677391	-0.523111	0.602115	Replication Cohort	0.120055	0.891877	0.134609	0.893286	Combined Cohorts	0.156804	0.536868	0.292073	0.770585
BMPR2	Discovery Cohort	-0.00789517	0.02853	-0.276732	0.782587	Replication Cohort	0.0327395	0.0503003	0.65088	0.51714	Combined Cohorts	0.00838768	0.0287387	0.29186	0.770748
CDK16	Discovery Cohort	0.00438599	0.209695	0.020916	0.983357	Replication Cohort	0.0960244	0.243517	0.394324	0.694476	Combined Cohorts	-0.0453488	0.156729	-0.289345	0.772668
SPARCL1	Discovery Cohort	-0.00696548	0.0294945	-0.236162	0.813815	Replication Cohort	0.0102977	0.0616189	0.16712	0.867732	Combined Cohorts	0.00909416	0.0314512	0.289151	0.772816
SPIC	Discovery Cohort	-0.0112751	0.0639251	-0.17638	0.860371	Replication Cohort	0.061748	0.0381679	1.6178	0.109961	Combined Cohorts	0.0126721	0.043978	0.288146	0.773584
ELF4	Discovery Cohort	0.0118531	0.0293877	0.403336	0.687608	Replication Cohort	-0.0529987	0.0445757	-1.18896	0.238257	Combined Cohorts	0.00738378	0.02568	0.28753	0.774054
ATG12	Discovery Cohort	0.0527576	0.0604036	0.873419	0.384637	Replication Cohort	-0.00178367	0.0379413	-0.0470114	0.962631	Combined Cohorts	-0.01127	0.0392317	-0.287268	0.774255
HIF1A	Discovery Cohort	0.00707278	0.06622	0.106807	0.915167	Replication Cohort	-0.0475554	0.110347	-0.430961	0.667749	Combined Cohorts	0.0171814	0.059814	0.287247	0.774271
STK4	Discovery Cohort	0.00987424	0.0355854	0.27748	0.782015	Replication Cohort	0.00214695	0.0596296	0.0360048	0.971376	Combined Cohorts	-0.0092252	0.0322709	-0.285867	0.775326
HOXB13	Discovery Cohort	-0.00995739	0.0291024	-0.34215	0.732994	Replication Cohort	0.014007	0.0499048	0.280675	0.779743	Combined Cohorts	-0.00773565	0.0271391	-0.285037	0.775961
AIFM3	Discovery Cohort	-0.0213152	0.0304971	-0.698926	0.486306	Replication Cohort	0.0183076	0.0587236	0.311759	0.7561	Combined Cohorts	0.00863743	0.0303543	0.284554	0.77633
CPM	Discovery Cohort	-0.0139707	0.0341059	-0.409628	0.683001	Replication Cohort	-0.006582	0.0561765	-0.117166	0.907046	Combined Cohorts	0.00866132	0.0305986	0.283063	0.777471
PRKACB	Discovery Cohort	-0.0256651	0.0747045	-0.343555	0.73194	Replication Cohort	-0.0239849	0.128373	-0.186837	0.852299	Combined Cohorts	0.0194673	0.0688087	0.282919	0.777581
IGF2BP1	Discovery Cohort	-0.0157191	0.0396896	-0.396051	0.692955	Replication Cohort	-0.000183039	0.0636304	-0.0028766	0.997713	Combined Cohorts	0.00988259	0.0350089	0.282288	0.778064
PSMD4	Discovery Cohort	1.0118	0.664844	1.52186	0.131366	Replication Cohort	-0.982028	1.13786	-0.863048	0.3909	Combined Cohorts	-0.173334	0.61468	-0.281991	0.778291
TCL1A	Discovery Cohort	-0.0696816	0.0849099	-0.820654	0.413898	Replication Cohort	0.132575	0.126178	1.0507	0.296815	Combined Cohorts	-0.0203413	0.0721374	-0.28198	0.7783
CCNA1	Discovery Cohort	-0.0280126	0.0571468	-0.490186	0.625133	Replication Cohort	0.0263337	0.113062	0.232914	0.816471	Combined Cohorts	0.0162908	0.0581151	0.28032	0.779571
TBCB	Discovery Cohort	-0.576829	0.369374	-1.56164	0.121698	Replication Cohort	0.559583	0.612121	0.914169	0.363597	Combined Cohorts	0.0932545	0.335024	0.278352	0.781078
EXOSC8	Discovery Cohort	-0.0178616	0.0331278	-0.539173	0.591029	Replication Cohort	0.00607976	0.0509201	0.119398	0.905284	Combined Cohorts	0.00793068	0.0285201	0.278074	0.781292
UCHL3	Discovery Cohort	-0.000526972	0.0230363	-0.0228757	0.981797	Replication Cohort	-0.00677555	0.0464517	-0.145862	0.884427	Combined Cohorts	0.00655568	0.0236531	0.27716	0.781992
TNIP1	Discovery Cohort	0.0244193	0.0427092	0.571757	0.568837	Replication Cohort	-0.0220666	0.0717892	-0.30738	0.759417	Combined Cohorts	0.0110625	0.0399496	0.276911	0.782183
SBDS	Discovery Cohort	0.0413682	0.0368142	1.1237	0.263971	Replication Cohort	-0.026289	0.0447179	-0.587886	0.558399	Combined Cohorts	-0.00782517	0.0283376	-0.276141	0.782773
ZMAT3	Discovery Cohort	0.0157281	0.0420197	0.374303	0.709013	Replication Cohort	-0.0383214	0.0641424	-0.597443	0.552036	Combined Cohorts	0.00996757	0.0361133	0.276008	0.782875
SRPX2	Discovery Cohort	-0.0319166	0.0433846	-0.735667	0.463746	Replication Cohort	0.0391495	0.0839667	0.46625	0.642406	Combined Cohorts	0.0120381	0.0436458	0.275814	0.783024
ZBTB32	Discovery Cohort	-0.000737808	0.0438875	-0.0168113	0.986622	Replication Cohort	0.00372473	0.0643597	0.0578737	0.954005	Combined Cohorts	-0.0102496	0.0371841	-0.275644	0.783154
PTPN1	Discovery Cohort	-0.0437304	0.0932157	-0.469131	0.640051	Replication Cohort	0.0172982	0.116674	0.14826	0.882541	Combined Cohorts	0.0198382	0.0720973	0.275159	0.783526
COQ8B	Discovery Cohort	0.00556598	0.0324548	0.171499	0.864196	Replication Cohort	-0.0364702	0.0446833	-0.816194	0.417009	Combined Cohorts	0.00725356	0.0265085	0.273632	0.784698
ANKRD45	Discovery Cohort	-0.0222322	0.0541168	-0.410819	0.682131	Replication Cohort	0.00499992	0.0770434	0.0648975	0.948431	Combined Cohorts	0.0122118	0.0446498	0.273501	0.784798
FUS	Discovery Cohort	0.0458285	0.0377627	1.21359	0.227912	Replication Cohort	-0.15847	0.280386	-0.565184	0.573658	Combined Cohorts	-0.0351856	0.129156	-0.272427	0.785622
STK38	Discovery Cohort	0.0081102	0.033681	0.240795	0.810233	Replication Cohort	0.00267381	0.0707212	0.0378078	0.969943	Combined Cohorts	-0.00964146	0.0355265	-0.271388	0.78642
BPIFA1	Discovery Cohort	-0.00621976	0.0591149	-0.105215	0.916427	Replication Cohort	-0.0307523	0.100961	-0.304596	0.761529	Combined Cohorts	0.0146959	0.0541977	0.271153	0.786601
CEACAM1	Discovery Cohort	-0.0182284	0.0417833	-0.43626	0.663638	Replication Cohort	0.020163	0.069271	0.291074	0.771809	Combined Cohorts	0.0102317	0.037946	0.269637	0.787764
ETS2	Discovery Cohort	-0.0448078	0.0983208	-0.455731	0.649623	Replication Cohort	0.0593697	0.094376	0.629077	0.531236	Combined Cohorts	0.0185456	0.0691607	0.268152	0.788905
SUCLA2	Discovery Cohort	-0.0150564	0.0265335	-0.567448	0.571749	Replication Cohort	0.0157856	0.0338509	0.466328	0.642351	Combined Cohorts	0.00558486	0.0208371	0.268025	0.789003
TERT	Discovery Cohort	-0.0128749	0.0351186	-0.366612	0.714724	Replication Cohort	0.0247518	0.0526187	0.4704	0.639453	Combined Cohorts	0.00819165	0.0305638	0.268018	0.789008
IDO1	Discovery Cohort	0.0777144	0.038508	2.01814	0.0463969	Replication Cohort	-0.101121	0.0459554	-2.20041	0.0308988	Combined Cohorts	0.00817022	0.0305342	0.267576	0.789348
TAF9	Discovery Cohort	0.0317375	0.047954	0.661832	0.509681	Replication Cohort	-0.169598	0.146366	-1.15873	0.250294	Combined Cohorts	0.0188709	0.0710972	0.265423	0.791003
ZMYND11	Discovery Cohort	-0.0156551	0.0457037	-0.342535	0.732705	Replication Cohort	0.049125	0.0499123	0.984226	0.328212	Combined Cohorts	-0.00885524	0.0334134	-0.265021	0.791313
ZBTB16	Discovery Cohort	-0.00968289	0.069958	-0.13841	0.890209	Replication Cohort	-0.00612732	0.138395	-0.0442741	0.964805	Combined Cohorts	0.0187902	0.0709041	0.265009	0.791321
HIPK4	Discovery Cohort	0.0242753	0.033927	0.715514	0.476046	Replication Cohort	-0.0210537	0.057755	-0.364535	0.716498	Combined Cohorts	-0.00814748	0.0311291	-0.261733	0.793843
TUBB	Discovery Cohort	-0.0134173	0.0410345	-0.326977	0.744405	Replication Cohort	0.00709621	0.0795224	0.0892353	0.929136	Combined Cohorts	0.0106847	0.0410023	0.260587	0.794725
BIRC5	Discovery Cohort	0.00339306	0.0416004	0.0815631	0.935166	Replication Cohort	-0.0140132	0.319778	-0.0438216	0.965165	Combined Cohorts	-0.0362986	0.139625	-0.259972	0.795198
LGMN	Discovery Cohort	0.0281263	0.0362197	0.776548	0.439355	Replication Cohort	-0.0280629	0.0686113	-0.409012	0.683712	Combined Cohorts	0.00937228	0.0365122	0.256689	0.797728
FOS	Discovery Cohort	-0.0900607	0.315061	-0.285852	0.775614	Replication Cohort	-0.00802207	0.0679732	-0.118018	0.906373	Combined Cohorts	0.0459405	0.179586	0.255813	0.798402
BRD8	Discovery Cohort	0.0087332	0.0434043	0.201206	0.840968	Replication Cohort	-0.0208945	0.0619062	-0.337519	0.736681	Combined Cohorts	-0.00935667	0.0367015	-0.25494	0.799076
ARNT	Discovery Cohort	0.0554684	0.0299428	1.85248	0.0670617	Replication Cohort	-0.0249089	0.0556338	-0.447729	0.655657	Combined Cohorts	-0.00768171	0.0302951	-0.253563	0.800138
CYCS	Discovery Cohort	0.0237396	0.0314499	0.75484	0.452212	Replication Cohort	-0.00469811	0.0519863	-0.0903722	0.928236	Combined Cohorts	-0.00718926	0.0284014	-0.25313	0.800471
UBP1	Discovery Cohort	-0.0114058	0.0486253	-0.234566	0.815051	Replication Cohort	0.039763	0.062887	0.632293	0.529144	Combined Cohorts	-0.00965177	0.038229	-0.252473	0.800979
XAGE4	Discovery Cohort	-0.0337344	0.141731	-0.238017	0.812381	Replication Cohort	-0.0567133	0.208958	-0.27141	0.786831	Combined Cohorts	0.0300784	0.119401	0.251911	0.801412
HSP90AB1	Discovery Cohort	-0.0569935	0.052979	-1.07578	0.284752	Replication Cohort	0.0233494	0.0449062	0.51996	0.604644	Combined Cohorts	0.00916091	0.0364492	0.251333	0.801858
PPP2R2C	Discovery Cohort	-0.0132122	0.039447	-0.334936	0.738412	Replication Cohort	-0.00629872	0.0560164	-0.112444	0.910776	Combined Cohorts	-0.00854305	0.0343989	-0.248352	0.80416
MITF	Discovery Cohort	0.0334539	0.0359636	0.930217	0.354616	Replication Cohort	-0.0304163	0.0561508	-0.54169	0.589659	Combined Cohorts	0.00806495	0.0325174	0.24802	0.804417
NLRP2	Discovery Cohort	0.0328433	0.0519037	0.632774	0.528402	Replication Cohort	0.0458367	0.0442723	1.03534	0.303884	Combined Cohorts	-0.00957268	0.0387488	-0.247045	0.80517
PITX2	Discovery Cohort	0.0277757	0.0410952	0.675886	0.500755	Replication Cohort	-0.0186824	0.062692	-0.298002	0.766536	Combined Cohorts	-0.00866611	0.0352537	-0.245821	0.806115
UTP14A	Discovery Cohort	0.0543883	0.071157	0.764342	0.446558	Replication Cohort	-0.00606762	0.0404185	-0.15012	0.881079	Combined Cohorts	0.0122959	0.050099	0.245432	0.806417
MCMBP	Discovery Cohort	-0.606414	0.814759	-0.744287	0.45854	Replication Cohort	0.573887	0.70781	0.810793	0.420085	Combined Cohorts	0.134808	0.54957	0.245298	0.80652
PIM1	Discovery Cohort	0.00152619	0.0370106	0.0412365	0.967194	Replication Cohort	-0.0910019	0.0963043	-0.944941	0.347764	Combined Cohorts	0.0118562	0.0484494	0.244713	0.806972
LIPI	Discovery Cohort	0.0447177	0.056321	0.793979	0.429186	Replication Cohort	0.0312102	0.0664581	0.469623	0.640005	Combined Cohorts	-0.0111463	0.0455626	-0.244637	0.807031
ELL3	Discovery Cohort	0.006836	0.0469667	0.14555	0.884585	Replication Cohort	0.0591199	0.100006	0.591162	0.556213	Combined Cohorts	-0.0123733	0.0509456	-0.242873	0.808395
NMRAL1	Discovery Cohort	0.0289664	0.0458448	0.631837	0.529011	Replication Cohort	-0.0594486	0.0934006	-0.63649	0.526421	Combined Cohorts	-0.0117433	0.0488571	-0.24036	0.810339
MAPK8_tv2	Discovery Cohort	0.00858767	0.0700536	0.122587	0.902693	Replication Cohort	0.0760056	0.159573	0.476305	0.63526	Combined Cohorts	-0.0189279	0.0790482	-0.239448	0.811045
DUSP4	Discovery Cohort	-0.0108938	0.0269517	-0.404198	0.686975	Replication Cohort	-0.0437562	0.0484278	-0.903534	0.369175	Combined Cohorts	0.00663366	0.0277585	0.238978	0.811409
PEBP1	Discovery Cohort	-0.0090028	0.0308146	-0.29216	0.770801	Replication Cohort	0.0339426	0.060679	0.559379	0.577592	Combined Cohorts	-0.00738282	0.0310656	-0.237653	0.812435
DPF2	Discovery Cohort	-0.00633645	0.0318475	-0.198962	0.842717	Replication Cohort	-0.00488927	0.0588167	-0.0831272	0.933975	Combined Cohorts	0.00722167	0.0307036	0.235206	0.81433
PDCD6	Discovery Cohort	0.0483368	0.044422	1.08813	0.279291	Replication Cohort	-0.042045	0.0379222	-1.10872	0.271142	Combined Cohorts	0.00744585	0.0317157	0.234768	0.814669
SART3	Discovery Cohort	-0.00830755	0.191028	-0.0434886	0.965403	Replication Cohort	0.169688	0.213501	0.794789	0.429278	Combined Cohorts	-0.0332685	0.142022	-0.234248	0.815073
CAMKK2	Discovery Cohort	0.0175499	0.0679932	0.258113	0.796878	Replication Cohort	0.0569035	0.0625702	0.909434	0.366074	Combined Cohorts	-0.0113221	0.048521	-0.233344	0.815773
MMP14	Discovery Cohort	-0.00885107	0.0319197	-0.277292	0.782158	Replication Cohort	0.00250637	0.0566961	0.044207	0.964858	Combined Cohorts	0.00697509	0.0300434	0.232167	0.816686
MAP1S	Discovery Cohort	0.0051971	0.197231	0.0263503	0.979033	Replication Cohort	0.15315	0.226723	0.675494	0.501467	Combined Cohorts	-0.0339917	0.148209	-0.22935	0.818871
FOXR2	Discovery Cohort	0.0403309	0.163835	0.246168	0.806084	Replication Cohort	-0.223358	0.372122	-0.600226	0.550189	Combined Cohorts	0.0421116	0.18371	0.229228	0.818965
ELOVL4	Discovery Cohort	0.038707	0.0317095	1.22068	0.22523	Replication Cohort	-0.0497455	0.0331792	-1.4993	0.13805	Combined Cohorts	0.00532163	0.0232985	0.22841	0.8196
STK10	Discovery Cohort	0.0912632	0.0640342	1.42523	0.157369	Replication Cohort	-0.0630261	0.0509671	-1.2366	0.220144	Combined Cohorts	-0.00991185	0.0434923	-0.227899	0.819997
PLD2	Discovery Cohort	0.011972	0.0382849	0.312708	0.755188	Replication Cohort	0.0141359	0.0402809	0.350934	0.726635	Combined Cohorts	-0.00630492	0.0277549	-0.227164	0.820568
METTL3	Discovery Cohort	-0.27108	0.294894	-0.919245	0.360296	Replication Cohort	0.519787	0.534043	0.973306	0.333572	Combined Cohorts	-0.0640809	0.282115	-0.227145	0.820582
CT47A1	Discovery Cohort	0.0101248	0.0699074	0.144832	0.885151	Replication Cohort	-0.0166377	0.0681951	-0.243972	0.807928	Combined Cohorts	-0.0112052	0.0493575	-0.22702	0.820679
NAP1L4	Discovery Cohort	0.014287	0.168278	0.0849016	0.932518	Replication Cohort	0.0623038	0.132244	0.471128	0.638936	Combined Cohorts	-0.0249987	0.110129	-0.226994	0.820699
PSIP1	Discovery Cohort	-0.0789004	0.0739403	-1.06708	0.288639	Replication Cohort	0.0554628	0.784523	0.0706962	0.94383	Combined Cohorts	-0.0771296	0.340355	-0.226615	0.820994
CALML4	Discovery Cohort	0.0169027	0.0290831	0.581188	0.56249	Replication Cohort	0.00239072	0.0205121	0.116551	0.907531	Combined Cohorts	0.00468648	0.0207218	0.226162	0.821345
NME5	Discovery Cohort	0.0211068	0.0351633	0.600251	0.549768	Replication Cohort	-0.0124869	0.0444883	-0.280679	0.77974	Combined Cohorts	-0.00617678	0.0273516	-0.225829	0.821604
RPL22	Discovery Cohort	-0.0255525	0.039475	-0.647307	0.518994	Replication Cohort	0.0139891	0.0854265	0.163756	0.87037	Combined Cohorts	0.00954828	0.0424918	0.224709	0.822474
CDC25A	Discovery Cohort	-0.014477	0.0447222	-0.323709	0.74687	Replication Cohort	0.0269619	0.0793135	0.33994	0.734864	Combined Cohorts	-0.00942634	0.0421815	-0.223471	0.823436
UBE2Q1	Discovery Cohort	0.0135752	0.0379535	0.35768	0.721376	Replication Cohort	-0.00799804	0.117501	-0.0680681	0.945915	Combined Cohorts	-0.0118959	0.0543628	-0.218824	0.827048
CSK	Discovery Cohort	-0.0654552	0.0853378	-0.767014	0.444975	Replication Cohort	0.0879633	0.105612	0.832892	0.407585	Combined Cohorts	0.0144774	0.0663787	0.218103	0.827609
DMPK	Discovery Cohort	-0.0464613	0.0460808	-1.00826	0.315892	Replication Cohort	0.103163	0.0846118	1.21925	0.22662	Combined Cohorts	-0.00973899	0.0447833	-0.217469	0.828102
GAGE2	Discovery Cohort	0.102116	0.0518313	1.97017	0.051731	Replication Cohort	-0.157071	0.0515738	-3.04555	0.00321679	Combined Cohorts	0.00818313	0.0377037	0.217038	0.828437
AIM2	Discovery Cohort	0.00420914	0.0453532	0.092808	0.926252	Replication Cohort	-0.0121378	0.0905842	-0.133994	0.893771	Combined Cohorts	0.0100417	0.0463003	0.216882	0.828559
ADD1	Discovery Cohort	0.0364623	0.036229	1.00644	0.31676	Replication Cohort	-0.0698599	0.0551992	-1.2656	0.209628	Combined Cohorts	0.00677416	0.0312876	0.216512	0.828846
TSPY3	Discovery Cohort	0.184923	0.382092	0.483975	0.629517	Replication Cohort	-0.0227946	0.106036	-0.214971	0.830382	Combined Cohorts	-0.0478215	0.221616	-0.215785	0.829413
LAMTOR3	Discovery Cohort	-0.00316958	0.0413505	-0.0766514	0.939062	Replication Cohort	-0.0114676	0.0670176	-0.171113	0.864602	Combined Cohorts	0.00790548	0.036712	0.215338	0.829761
TMEFF1	Discovery Cohort	-0.00254064	0.0315165	-0.0806131	0.935919	Replication Cohort	0.0154487	0.0558903	0.276411	0.783003	Combined Cohorts	-0.00636469	0.0295985	-0.215034	0.829997
ODF4	Discovery Cohort	-0.0824382	0.148756	-0.554183	0.580756	Replication Cohort	0.164123	0.187507	0.875294	0.384246	Combined Cohorts	-0.0245887	0.11575	-0.212429	0.832025
CNOT9	Discovery Cohort	-0.0526461	0.0363474	-1.44842	0.150793	Replication Cohort	0.0163174	0.0656533	0.248539	0.804406	Combined Cohorts	0.00758725	0.0359205	0.211223	0.832964
BCKDK	Discovery Cohort	0.00192	0.0305588	0.0628296	0.950034	Replication Cohort	-0.00475087	0.0422984	-0.112318	0.910875	Combined Cohorts	0.00526434	0.0249692	0.210833	0.833269
CBFA2T3	Discovery Cohort	-0.0435483	0.860275	-0.0506214	0.959734	Replication Cohort	-0.0874948	0.897847	-0.0974496	0.922633	Combined Cohorts	0.129391	0.616733	0.209801	0.834073
RPS6KB1	Discovery Cohort	0.13695	0.0827322	1.65534	0.101156	Replication Cohort	-0.15152	0.054083	-2.80162	0.00648525	Combined Cohorts	0.011411	0.0553399	0.206198	0.836882
NR2C1	Discovery Cohort	0.0241938	0.0396489	0.610202	0.543185	Replication Cohort	-0.0211584	0.0289332	-0.731284	0.466915	Combined Cohorts	-0.00525172	0.0254989	-0.205959	0.837068
MAP3K13	Discovery Cohort	0.00894457	0.13015	0.0687251	0.945353	Replication Cohort	0.0822688	0.0884727	0.929878	0.355458	Combined Cohorts	-0.0170634	0.0833985	-0.204601	0.838127
INPP5B	Discovery Cohort	-0.0464705	0.0725968	-0.640118	0.523637	Replication Cohort	0.0573653	0.06852	0.837206	0.405172	Combined Cohorts	0.0102635	0.0504487	0.203445	0.839029
FLI1	Discovery Cohort	0.0598747	0.039422	1.51882	0.13213	Replication Cohort	-0.0408245	0.0387803	-1.05271	0.295898	Combined Cohorts	-0.0058194	0.0287042	-0.202736	0.839582
ACVR1C	Discovery Cohort	-0.0115513	0.0602282	-0.191793	0.848314	Replication Cohort	0.00303953	0.0870626	0.034912	0.972244	Combined Cohorts	-0.0102473	0.050955	-0.201105	0.840855
SPG20	Discovery Cohort	-0.040315	0.0845664	-0.476726	0.634652	Replication Cohort	0.0401757	0.112863	0.355969	0.722876	Combined Cohorts	0.0135825	0.0676475	0.200784	0.841106
BAD	Discovery Cohort	-0.0117393	0.206839	-0.0567556	0.954859	Replication Cohort	0.011836	0.069007	0.171519	0.864284	Combined Cohorts	0.0241971	0.120669	0.200524	0.841309
SMAD2	Discovery Cohort	0.0329803	0.0717867	0.459422	0.646981	Replication Cohort	-0.0427944	0.0742963	-0.575996	0.566366	Combined Cohorts	0.0103016	0.0517169	0.199193	0.842348
FOLH1	Discovery Cohort	0.0293785	0.027933	1.05175	0.295584	Replication Cohort	-0.00746682	0.037348	-0.199926	0.842087	Combined Cohorts	-0.00454647	0.0230251	-0.197457	0.843705
EXOSC10	Discovery Cohort	-0.0110629	0.0473371	-0.233705	0.815717	Replication Cohort	0.0447299	0.0446782	1.00116	0.320014	Combined Cohorts	0.0068188	0.0347151	0.196422	0.844513
CAB39L	Discovery Cohort	0.0151948	0.056531	0.268787	0.788676	Replication Cohort	0.0024728	0.0462531	0.0534624	0.957508	Combined Cohorts	0.00757016	0.0387773	0.195222	0.845451
BIRC3	Discovery Cohort	0.0187621	0.0363516	0.516128	0.606964	Replication Cohort	0.0183368	0.0400104	0.458301	0.64808	Combined Cohorts	0.00590818	0.0303509	0.194662	0.845889
CTNNBL1	Discovery Cohort	-0.0211312	0.033449	-0.631743	0.529072	Replication Cohort	0.0286313	0.0470706	0.608262	0.544876	Combined Cohorts	0.00536759	0.0276567	0.194079	0.846344
ZNF274	Discovery Cohort	0.0238414	0.0310606	0.767575	0.444643	Replication Cohort	-0.0508842	0.052331	-0.972352	0.334043	Combined Cohorts	0.00550674	0.0283958	0.193928	0.846462
STAM2	Discovery Cohort	-0.251948	0.644959	-0.390642	0.696937	Replication Cohort	0.329425	0.279943	1.17675	0.243065	Combined Cohorts	0.0743026	0.384303	0.193344	0.846919
ALOX15B	Discovery Cohort	0.0199182	0.05285	0.376881	0.707103	Replication Cohort	0.0225787	0.0312288	0.723009	0.471953	Combined Cohorts	0.00708428	0.0366456	0.193318	0.846939
ANXA1	Discovery Cohort	0.0108453	0.0365901	0.2964	0.767572	Replication Cohort	-0.0139483	0.054353	-0.256624	0.798181	Combined Cohorts	0.00594591	0.0311303	0.191001	0.848752
BAG4	Discovery Cohort	0.296954	0.285653	1.03956	0.301182	Replication Cohort	-0.29233	0.161564	-1.80938	0.0744538	Combined Cohorts	-0.0334201	0.176213	-0.189657	0.849803
MAFG	Discovery Cohort	-0.00276159	0.0327262	-0.0843845	0.932928	Replication Cohort	0.00941015	0.036201	0.259942	0.795631	Combined Cohorts	-0.00449813	0.023995	-0.187461	0.851521
CFL1	Discovery Cohort	0.00791026	0.065517	0.120736	0.904155	Replication Cohort	0.0575255	0.063595	0.90456	0.368634	Combined Cohorts	-0.00877127	0.0472404	-0.185673	0.852921
IFIT1	Discovery Cohort	0.00133606	0.026206	0.0509829	0.959446	Replication Cohort	-0.000744293	0.0535193	-0.013907	0.988942	Combined Cohorts	-0.00502749	0.027185	-0.184936	0.853498
ZHX2	Discovery Cohort	-0.00395671	0.319318	-0.0123911	0.99014	Replication Cohort	0.186595	0.275555	0.677159	0.500417	Combined Cohorts	-0.0395172	0.21543	-0.183433	0.854675
RUNX1T1	Discovery Cohort	-0.00288678	0.0923768	-0.0312501	0.975136	Replication Cohort	0.0734664	0.0523544	1.40325	0.164724	Combined Cohorts	0.0112786	0.0615736	0.183172	0.85488
RAG1	Discovery Cohort	0.0185125	0.0544984	0.339689	0.734841	Replication Cohort	0.0409864	0.0458013	0.894875	0.373756	Combined Cohorts	-0.00701379	0.0384028	-0.182637	0.855299
CALR	Discovery Cohort	0.030176	0.0509687	0.59205	0.555223	Replication Cohort	6.39501e-05	0.0657064	0.000973269	0.999226	Combined Cohorts	-0.00738269	0.0404293	-0.182607	0.855322
HSBP1	Discovery Cohort	-0.0308847	0.0651078	-0.474362	0.63633	Replication Cohort	0.0210266	0.0947939	0.221814	0.82507	Combined Cohorts	-0.0101248	0.0555804	-0.182165	0.855669
UBA1	Discovery Cohort	0.0216361	0.0492352	0.439443	0.661339	Replication Cohort	0.0316519	0.0332531	0.951847	0.344273	Combined Cohorts	-0.00604083	0.0332635	-0.181606	0.856107
FOXS1	Discovery Cohort	0.0448908	0.0317568	1.41358	0.160753	Replication Cohort	-0.0553106	0.0411129	-1.34533	0.182626	Combined Cohorts	-0.0045572	0.0252544	-0.180451	0.857012
ARL1	Discovery Cohort	0.040867	0.0323859	1.26188	0.210083	Replication Cohort	-0.0298525	0.0476221	-0.626862	0.532679	Combined Cohorts	-0.00491988	0.0275565	-0.178538	0.858512
TRAF5	Discovery Cohort	-0.00299961	0.0403085	-0.0744163	0.940836	Replication Cohort	-0.0297175	0.0569106	-0.522179	0.603105	Combined Cohorts	0.00595242	0.033484	0.177769	0.859115
ZNF19	Discovery Cohort	-0.025894	0.0628472	-0.412015	0.681257	Replication Cohort	0.0623494	0.0667031	0.93473	0.352968	Combined Cohorts	0.00831015	0.0468758	0.17728	0.859498
CD5L	Discovery Cohort	0.0680544	0.102237	0.665653	0.507246	Replication Cohort	0.0612452	0.0739881	0.827771	0.410462	Combined Cohorts	-0.0127773	0.0726373	-0.175906	0.860576
RPS6KB2	Discovery Cohort	0.077688	0.100393	0.773842	0.440946	Replication Cohort	-0.10469	0.113555	-0.921934	0.359559	Combined Cohorts	-0.0131191	0.0748561	-0.175257	0.861085
STRADA	Discovery Cohort	-0.0263893	0.0332162	-0.794469	0.428902	Replication Cohort	0.0400409	0.0532726	0.751624	0.454661	Combined Cohorts	0.00519982	0.0296888	0.175144	0.861174
GADD45G	Discovery Cohort	0.0330687	0.0859741	0.384636	0.701367	Replication Cohort	0.0309394	0.0425624	0.726917	0.46957	Combined Cohorts	-0.00934907	0.0533806	-0.17514	0.861177
RPL34	Discovery Cohort	0.00958097	0.0407514	0.235108	0.814631	Replication Cohort	0.0271021	0.0374057	0.724545	0.471016	Combined Cohorts	-0.00502776	0.0287756	-0.174723	0.861504
SUMO2	Discovery Cohort	0.0444529	0.0343039	1.29586	0.198165	Replication Cohort	-0.0560312	0.0526795	-1.06362	0.290957	Combined Cohorts	-0.00519566	0.0298003	-0.174349	0.861797
LUZP4	Discovery Cohort	-0.00711194	0.0514955	-0.138108	0.890447	Replication Cohort	0.0525041	0.0778936	0.674048	0.502381	Combined Cohorts	-0.00724116	0.0444391	-0.162946	0.870754
FGFR4_int	Discovery Cohort	-0.0194591	0.0223755	-0.869664	0.386676	Replication Cohort	0.013298	0.0324761	0.40947	0.683378	Combined Cohorts	0.00299311	0.0187542	0.159597	0.873387
DUSP13	Discovery Cohort	0.000403743	0.0447976	0.00901258	0.992828	Replication Cohort	-0.0116828	0.0855461	-0.136568	0.891743	Combined Cohorts	0.00703514	0.0441684	0.15928	0.873636
CDH19	Discovery Cohort	-0.000583348	0.03975	-0.0146754	0.988322	Replication Cohort	0.00638634	0.0744465	0.0857843	0.93187	Combined Cohorts	0.00620042	0.0390033	0.158972	0.873879
HCLS1	Discovery Cohort	0.199576	0.466275	0.428021	0.669604	Replication Cohort	-0.0823432	0.304583	-0.270348	0.787645	Combined Cohorts	-0.0462124	0.293136	-0.157648	0.87492
CDK19	Discovery Cohort	0.0826723	0.0884178	0.935019	0.352149	Replication Cohort	-0.0377726	0.0593189	-0.636772	0.526239	Combined Cohorts	0.0096267	0.0611865	0.157334	0.875167
LIMK2	Discovery Cohort	0.00185982	0.0327493	0.0567896	0.954832	Replication Cohort	-0.029168	0.0695323	-0.419489	0.676074	Combined Cohorts	-0.00566921	0.0362138	-0.156548	0.875785
CUL5	Discovery Cohort	-0.00205899	0.0558592	-0.0368604	0.970674	Replication Cohort	0.0494366	0.0614452	0.804564	0.423649	Combined Cohorts	-0.0063243	0.0416192	-0.151956	0.879401
ESRRG	Discovery Cohort	0.0892554	0.10516	0.848755	0.398151	Replication Cohort	-0.0941463	0.0898962	-1.04728	0.29838	Combined Cohorts	0.0108311	0.0719763	0.150481	0.880562
AXL_int	Discovery Cohort	-0.0318539	0.0316929	-1.00508	0.317412	Replication Cohort	0.0167955	0.0460034	0.365093	0.716084	Combined Cohorts	0.00398522	0.0268397	0.148482	0.882137
TSSK6	Discovery Cohort	-0.12163	0.166906	-0.728733	0.467958	Replication Cohort	0.140943	0.186157	0.757121	0.451382	Combined Cohorts	0.0181214	0.123067	0.147248	0.88311
CBLC	Discovery Cohort	-0.0161427	0.0362667	-0.445112	0.657251	Replication Cohort	0.0159543	0.0722301	0.220882	0.825792	Combined Cohorts	0.00542273	0.0368381	0.147205	0.883144
TAF5L	Discovery Cohort	-0.0507549	0.0604936	-0.839013	0.403568	Replication Cohort	0.086948	0.0624643	1.39196	0.168103	Combined Cohorts	-0.00634798	0.0434109	-0.14623	0.883912
RHOA	Discovery Cohort	0.0251557	0.0298863	0.841713	0.402063	Replication Cohort	-0.0177899	0.0343004	-0.518651	0.605551	Combined Cohorts	-0.00327119	0.0223911	-0.146093	0.88402
MOB3A	Discovery Cohort	0.0888425	0.13273	0.669345	0.504899	Replication Cohort	-0.108772	0.172684	-0.629893	0.530705	Combined Cohorts	0.0154174	0.105532	0.146093	0.88402
C4BPA	Discovery Cohort	0.0266519	0.0405629	0.657053	0.512736	Replication Cohort	0.0182516	0.0245622	0.743076	0.459789	Combined Cohorts	0.00436637	0.0300061	0.145516	0.884475
CIDEC	Discovery Cohort	0.039322	0.0494982	0.794412	0.428935	Replication Cohort	0.0160564	0.0454989	0.352897	0.725169	Combined Cohorts	-0.00536004	0.036838	-0.145503	0.884485
PAK6	Discovery Cohort	-0.0011321	0.0859807	-0.0131669	0.989522	Replication Cohort	0.0740306	0.0560528	1.32073	0.190661	Combined Cohorts	0.00855297	0.0588231	0.145402	0.884565
POU2AF1	Discovery Cohort	-0.0337702	0.0980812	-0.344308	0.731375	Replication Cohort	0.0430524	0.0683593	0.629795	0.530768	Combined Cohorts	0.00882206	0.0625185	0.141111	0.887948
ZNF593	Discovery Cohort	0.0346945	0.926114	0.0374624	0.970195	Replication Cohort	0.145151	0.297574	0.48778	0.627148	Combined Cohorts	0.076396	0.544063	0.140418	0.888495
INPP1	Discovery Cohort	0.0108787	0.0262968	0.41369	0.680034	Replication Cohort	-0.00639594	0.0255601	-0.250231	0.803102	Combined Cohorts	0.00262604	0.0187158	0.140312	0.888579
EPS15	Discovery Cohort	0.028987	0.223817	0.129512	0.897226	Replication Cohort	-0.0910444	0.279466	-0.32578	0.74551	Combined Cohorts	0.0241817	0.172871	0.139883	0.888917
HORMAD1	Discovery Cohort	0.0360959	0.0262914	1.37292	0.173009	Replication Cohort	-0.0216362	0.0429725	-0.503489	0.616116	Combined Cohorts	-0.00336694	0.0240857	-0.13979	0.88899
EZR	Discovery Cohort	0.0313731	0.0546995	0.573555	0.567624	Replication Cohort	-0.0131405	0.0416941	-0.315165	0.753523	Combined Cohorts	-0.00499727	0.0357999	-0.139589	0.889149
CASP3	Discovery Cohort	-0.022139	0.0366685	-0.60376	0.547442	Replication Cohort	0.0187492	0.091733	0.204389	0.838611	Combined Cohorts	-0.00618409	0.044529	-0.138878	0.88971
MAP2K1	Discovery Cohort	0.0118018	0.0632096	0.186709	0.852287	Replication Cohort	0.0400662	0.0642159	0.623929	0.534593	Combined Cohorts	-0.00613971	0.0460004	-0.133471	0.893978
TPTE	Discovery Cohort	-0.0132247	0.043723	-0.302465	0.762958	Replication Cohort	0.0289829	0.0742854	0.390156	0.697542	Combined Cohorts	-0.00525819	0.0399754	-0.131536	0.895506
ARHGDIB	Discovery Cohort	-0.0226614	0.0511086	-0.443397	0.658487	Replication Cohort	0.0126133	0.0900406	0.140084	0.888974	Combined Cohorts	0.00628158	0.0477943	0.13143	0.89559
HOXB6	Discovery Cohort	0.000609543	0.0380731	0.0160098	0.98726	Replication Cohort	-0.0123234	0.0651023	-0.189292	0.850382	Combined Cohorts	0.00453641	0.0349237	0.129895	0.896802
RAD23B	Discovery Cohort	0.307205	0.257939	1.191	0.23662	Replication Cohort	-0.326376	0.187516	-1.74052	0.0859241	Combined Cohorts	-0.0215707	0.16743	-0.128834	0.89764
KRT4	Discovery Cohort	-0.00147416	0.0390659	-0.0377353	0.969978	Replication Cohort	0.0231843	0.0613033	0.37819	0.706372	Combined Cohorts	-0.00439388	0.034141	-0.128698	0.897748
SPATA19	Discovery Cohort	-0.128594	0.178688	-0.71966	0.473501	Replication Cohort	0.169206	0.210436	0.804073	0.42393	Combined Cohorts	0.0172091	0.135068	0.12741	0.898766
HIPK1	Discovery Cohort	0.0239931	0.0305029	0.786585	0.433483	Replication Cohort	-0.0303777	0.0455501	-0.666907	0.506906	Combined Cohorts	-0.00326224	0.0259352	-0.125784	0.90005
MX1	Discovery Cohort	0.0749862	0.985376	0.0760991	0.9395	Replication Cohort	0.108448	0.854076	0.126978	0.899303	Combined Cohorts	-0.0831662	0.661784	-0.12567	0.900141
PKNOX1	Discovery Cohort	0.513763	0.824823	0.622876	0.534858	Replication Cohort	-0.237652	0.318556	-0.746028	0.458014	Combined Cohorts	-0.0615838	0.490585	-0.125531	0.90025
SOCS6	Discovery Cohort	0.00398036	0.0333992	0.119175	0.905388	Replication Cohort	0.0187704	0.0474133	0.395889	0.693326	Combined Cohorts	0.00359567	0.0287291	0.125157	0.900546
GTF2H1	Discovery Cohort	0.000166039	0.0402044	0.00412987	0.996714	Replication Cohort	-0.0353044	0.0374684	-0.942244	0.349134	Combined Cohorts	0.00350179	0.028474	0.122982	0.902266
STK38L	Discovery Cohort	0.0116008	0.0419432	0.276583	0.782701	Replication Cohort	-0.0228805	0.0652982	-0.350401	0.727034	Combined Cohorts	-0.00448159	0.0366522	-0.122274	0.902826
PLEKHA5	Discovery Cohort	-0.0116829	0.0561494	-0.208068	0.835621	Replication Cohort	0.037171	0.0485117	0.766227	0.445978	Combined Cohorts	0.00470747	0.0385942	0.121973	0.903063
TACC1	Discovery Cohort	-0.358735	1.07679	-0.333151	0.739754	Replication Cohort	0.570053	1.50187	0.379562	0.705357	Combined Cohorts	-0.106146	0.880206	-0.120593	0.904155
NAB1	Discovery Cohort	0.0239089	0.0316199	0.756133	0.45144	Replication Cohort	-0.0276978	0.0363146	-0.762718	0.448056	Combined Cohorts	0.00279399	0.0237785	0.117501	0.906601
HDAC4	Discovery Cohort	0.057964	0.0486752	1.19083	0.236686	Replication Cohort	-0.0929248	0.0595615	-1.56015	0.122992	Combined Cohorts	0.00442544	0.0376643	0.117497	0.906604
ME2	Discovery Cohort	0.00449948	0.0224797	0.200157	0.841785	Replication Cohort	-0.00441825	0.0411515	-0.107366	0.914789	Combined Cohorts	0.00251885	0.0216288	0.116458	0.907426
APCS	Discovery Cohort	-0.0203163	0.0510692	-0.397818	0.691657	Replication Cohort	0.0252853	0.0623748	0.405376	0.686371	Combined Cohorts	0.00453472	0.0391202	0.115918	0.907854
MAST1	Discovery Cohort	0.0254528	0.0677252	0.375825	0.707885	Replication Cohort	0.0289749	0.0476926	0.607534	0.545356	Combined Cohorts	0.00547744	0.0472946	0.115815	0.907935
THRB	Discovery Cohort	0.00270739	0.0735187	0.0368259	0.970701	Replication Cohort	0.013066	0.0866433	0.150802	0.880543	Combined Cohorts	0.00642506	0.0558803	0.114979	0.908597
CKB	Discovery Cohort	-0.023118	0.0449498	-0.514307	0.608232	Replication Cohort	-0.0314534	0.15116	-0.20808	0.835738	Combined Cohorts	0.00797955	0.0697683	0.114372	0.909077
PRKACG	Discovery Cohort	-0.00160512	0.0677048	-0.0237076	0.981136	Replication Cohort	-0.0031229	0.105336	-0.029647	0.976428	Combined Cohorts	-0.0065383	0.0589028	-0.111001	0.911745
FEN1	Discovery Cohort	0.065336	0.0965272	0.676867	0.500135	Replication Cohort	-0.140503	0.425625	-0.330109	0.74225	Combined Cohorts	-0.0210282	0.190235	-0.110538	0.912112
SRPK2	Discovery Cohort	0.0195174	0.0595934	0.327509	0.744004	Replication Cohort	-0.0320136	0.10306	-0.310632	0.756954	Combined Cohorts	0.00607337	0.0551292	0.110166	0.912407
SRP19	Discovery Cohort	0.0246353	0.066291	0.371624	0.711	Replication Cohort	0.0356811	0.0555977	0.641774	0.523003	Combined Cohorts	-0.00508673	0.046427	-0.109564	0.912884
FGFR2	Discovery Cohort	0.0543763	0.0498754	1.09024	0.278364	Replication Cohort	-0.0590803	0.0658312	-0.897451	0.372389	Combined Cohorts	0.00425525	0.0403062	0.105573	0.916045
PPARD	Discovery Cohort	-0.056435	0.0582588	-0.968696	0.335157	Replication Cohort	0.0388533	0.0430415	0.902694	0.369617	Combined Cohorts	0.00402256	0.0383693	0.104838	0.916627
ANXA2	Discovery Cohort	-0.0260936	0.0346504	-0.753055	0.453279	Replication Cohort	0.0318466	0.0434355	0.733193	0.465757	Combined Cohorts	0.00281964	0.0268993	0.104822	0.91664
CALR3	Discovery Cohort	0.0430064	0.0868459	0.495203	0.6216	Replication Cohort	0.0147972	0.0456157	0.324387	0.74656	Combined Cohorts	-0.00570973	0.0546931	-0.104396	0.916978
VEGFB	Discovery Cohort	-0.0352837	0.206248	-0.171074	0.864529	Replication Cohort	0.0928177	0.234203	0.396313	0.693014	Combined Cohorts	0.0157303	0.154106	0.102074	0.918817
POMK	Discovery Cohort	-0.00580709	0.0358393	-0.162031	0.871625	Replication Cohort	0.036656	0.0510633	0.717855	0.475107	Combined Cohorts	-0.00303971	0.0301067	-0.100965	0.919697
RING1	Discovery Cohort	0.00408249	0.0440731	0.09263	0.926393	Replication Cohort	-0.0259813	0.0350259	-0.741775	0.460571	Combined Cohorts	0.00291845	0.0291075	0.100265	0.920252
GK	Discovery Cohort	-0.015871	0.0344445	-0.46077	0.646017	Replication Cohort	0.039299	0.0502525	0.782031	0.436692	Combined Cohorts	-0.00287175	0.0289865	-0.0990719	0.921197
SDCCAG3	Discovery Cohort	-0.0122453	0.0304251	-0.402473	0.68824	Replication Cohort	0.010547	0.0587522	0.179516	0.858023	Combined Cohorts	0.00289948	0.0302208	0.0959431	0.923678
NFIL3	Discovery Cohort	0.019067	0.0322616	0.591013	0.555916	Replication Cohort	-0.00230031	0.0408133	-0.0563619	0.955205	Combined Cohorts	0.00250366	0.0261839	0.0956181	0.923936
CASP9	Discovery Cohort	-0.00792611	0.0295971	-0.267801	0.789433	Replication Cohort	0.0079559	0.0503691	0.157952	0.874925	Combined Cohorts	-0.00250719	0.0271647	-0.0922956	0.926571
UQCRC1	Discovery Cohort	-0.00485282	0.0371453	-0.130644	0.896333	Replication Cohort	0.0435975	0.0274931	1.58576	0.117057	Combined Cohorts	0.00240462	0.0262998	0.0914313	0.927257
EHMT2	Discovery Cohort	0.00573205	0.0796098	0.0720018	0.942752	Replication Cohort	0.0130363	0.0487433	0.267448	0.789869	Combined Cohorts	0.00449856	0.0499404	0.0900785	0.92833
ZNF444	Discovery Cohort	0.0073092	0.0283774	0.257572	0.797295	Replication Cohort	-0.0256509	0.0322297	-0.795878	0.428649	Combined Cohorts	-0.00192376	0.0216505	-0.0888554	0.929301
RAC2	Discovery Cohort	0.0452599	0.0439968	1.02871	0.306229	Replication Cohort	-0.0856135	0.0466538	-1.83508	0.0705122	Combined Cohorts	0.00283506	0.0323264	0.087701	0.930217
HSFY1	Discovery Cohort	-0.0130818	0.0576746	-0.226821	0.821051	Replication Cohort	0.0505483	0.0532244	0.949721	0.345346	Combined Cohorts	0.00357516	0.0409155	0.0873792	0.930472
KLF4	Discovery Cohort	0.0423478	0.0322373	1.31363	0.192135	Replication Cohort	-0.0386662	0.0420934	-0.918581	0.361299	Combined Cohorts	-0.00224298	0.0258581	-0.0867419	0.930978
UCKL1	Discovery Cohort	0.111361	0.070723	1.57461	0.11867	Replication Cohort	0.201763	0.244833	0.824085	0.41254	Combined Cohorts	-0.0119612	0.138446	-0.0863959	0.931253
PMVK	Discovery Cohort	0.041362	0.0410386	1.00788	0.316072	Replication Cohort	-0.0634717	0.0372474	-1.70406	0.0925664	Combined Cohorts	0.00243461	0.028232	0.086236	0.93138
ACTR2	Discovery Cohort	-0.00916727	0.0337067	-0.271972	0.786234	Replication Cohort	-0.0244253	0.0381816	-0.639713	0.524335	Combined Cohorts	-0.00226681	0.027134	-0.0835414	0.933519
SMARCD1	Discovery Cohort	-0.0129156	0.0464592	-0.277999	0.781617	Replication Cohort	-0.000842188	0.0822638	-0.0102377	0.991859	Combined Cohorts	0.00363931	0.043637	0.0833995	0.933631
CCDC36	Discovery Cohort	0.0261695	0.0603326	0.433753	0.665451	Replication Cohort	0.0265549	0.0465185	0.570847	0.569833	Combined Cohorts	0.00357311	0.0431428	0.0828206	0.934091
PAK5	Discovery Cohort	-0.00592029	0.0272057	-0.217612	0.828198	Replication Cohort	0.040102	0.0336797	1.19069	0.237582	Combined Cohorts	0.00189344	0.0229315	0.0825694	0.934291
STK3	Discovery Cohort	-0.0108154	0.0683901	-0.158143	0.87468	Replication Cohort	0.0248338	0.105478	0.23544	0.814518	Combined Cohorts	-0.0048229	0.0589792	-0.081773	0.934923
CYLD	Discovery Cohort	0.0347718	0.0435501	0.798432	0.426611	Replication Cohort	-0.0758913	0.108825	-0.69737	0.487756	Combined Cohorts	-0.00429879	0.0532736	-0.0806927	0.935781
PRKACA	Discovery Cohort	-0.00776216	0.0306508	-0.253245	0.800626	Replication Cohort	-0.0109402	0.0467519	-0.234005	0.815628	Combined Cohorts	-0.00217424	0.0271168	-0.0801807	0.936187
PRKCI	Discovery Cohort	0.00699975	0.0479492	0.145983	0.884244	Replication Cohort	-0.0376763	0.0707387	-0.532612	0.595898	Combined Cohorts	-0.00315674	0.0413432	-0.0763546	0.939226
DDR1	Discovery Cohort	-0.00817427	0.0600294	-0.136171	0.891974	Replication Cohort	0.0261571	0.0732477	0.357105	0.722029	Combined Cohorts	0.00341272	0.0462422	0.073801	0.941255
KRT14	Discovery Cohort	-0.0312102	0.0561612	-0.555726	0.579705	Replication Cohort	0.0573769	0.0582421	0.985144	0.327763	Combined Cohorts	0.0029363	0.0405833	0.0723523	0.942406
CTSE	Discovery Cohort	-0.023337	0.0330209	-0.706735	0.481461	Replication Cohort	0.0144842	0.0472477	0.306558	0.760041	Combined Cohorts	0.00196026	0.0275356	0.0711903	0.94333
DSTYK	Discovery Cohort	0.0241979	0.0230985	1.04759	0.297484	Replication Cohort	-0.0158269	0.0467982	-0.338195	0.736174	Combined Cohorts	0.00167647	0.0243589	0.0688238	0.94521
KAT2A	Discovery Cohort	0.0712017	0.0350747	2.03	0.0451528	Replication Cohort	-0.0583205	0.0484218	-1.20443	0.232263	Combined Cohorts	0.00210025	0.0309697	0.0678162	0.946011
GNB3	Discovery Cohort	-0.003191	0.0288821	-0.110484	0.912259	Replication Cohort	0.0213242	0.0346467	0.615477	0.540128	Combined Cohorts	0.00147091	0.0225137	0.0653338	0.947985
LRRFIP2	Discovery Cohort	0.512674	0.291115	1.76107	0.0814442	Replication Cohort	-0.621547	0.682481	-0.910717	0.365402	Combined Cohorts	-0.0218242	0.335115	-0.0651246	0.948151
ZKSCAN4	Discovery Cohort	0.00900869	0.0374918	0.240284	0.810628	Replication Cohort	-0.0290747	0.0633657	-0.458839	0.647694	Combined Cohorts	0.0022031	0.0342921	0.0642451	0.94885
BANK1	Discovery Cohort	0.0147717	0.0533418	0.276924	0.78244	Replication Cohort	0.0201764	0.0290446	0.69467	0.489437	Combined Cohorts	0.00218918	0.0344136	0.0636137	0.949352
RPL7A	Discovery Cohort	-0.0191108	0.0350169	-0.54576	0.58651	Replication Cohort	0.0262926	0.0582029	0.451741	0.652777	Combined Cohorts	0.00200694	0.031629	0.0634526	0.94948
STAT4	Discovery Cohort	-0.00426472	0.484468	-0.00880288	0.992995	Replication Cohort	0.161266	0.219517	0.73464	0.46488	Combined Cohorts	0.0178096	0.292217	0.0609465	0.951473
BTRC	Discovery Cohort	0.0700412	0.0362024	1.93471	0.0560009	Replication Cohort	-0.0331148	0.0530966	-0.623671	0.534761	Combined Cohorts	-0.00206306	0.0339293	-0.0608046	0.951586
PIR	Discovery Cohort	-0.0117961	0.0432466	-0.272763	0.785628	Replication Cohort	-0.00982996	0.0340075	-0.289053	0.773349	Combined Cohorts	0.00174535	0.0288019	0.0605984	0.95175
SUB1	Discovery Cohort	0.0124072	0.0330038	0.375931	0.707807	Replication Cohort	-0.042498	0.0669163	-0.635092	0.527328	Combined Cohorts	-0.00208316	0.034814	-0.0598368	0.952355
PYGO2	Discovery Cohort	0.0492039	0.205331	0.239632	0.811131	Replication Cohort	-0.0482249	0.0516365	-0.933931	0.353377	Combined Cohorts	-0.00698963	0.117561	-0.0594555	0.952659
SNX6	Discovery Cohort	-0.0190863	0.0299339	-0.637615	0.525258	Replication Cohort	0.0265279	0.0439356	0.60379	0.54783	Combined Cohorts	-0.00148944	0.0251693	-0.0591771	0.95288
SPANXN2	Discovery Cohort	-0.120483	0.262095	-0.459693	0.646787	Replication Cohort	0.00609659	0.782282	0.00779333	0.993803	Combined Cohorts	0.0213274	0.363862	0.058614	0.953328
SRPK1	Discovery Cohort	-0.0189917	0.0559014	-0.339736	0.734806	Replication Cohort	-0.00640692	0.08753	-0.0731968	0.941847	Combined Cohorts	0.00281753	0.0490564	0.0574345	0.954266
HSPA5	Discovery Cohort	-0.00146594	0.0253865	-0.0577448	0.954073	Replication Cohort	0.0118383	0.0540099	0.219188	0.827107	Combined Cohorts	0.00152562	0.0271925	0.0561043	0.955324
FKBP1B	Discovery Cohort	-0.0300765	0.0742846	-0.404882	0.686475	Replication Cohort	0.0484977	0.147349	0.329134	0.742984	Combined Cohorts	-0.00421547	0.075185	-0.056068	0.955353
MAP3K7	Discovery Cohort	-0.00716861	0.0258947	-0.276837	0.782507	Replication Cohort	0.00935045	0.0418374	0.223495	0.823766	Combined Cohorts	-0.00123287	0.0229661	-0.053682	0.957251
MAP2K3	Discovery Cohort	0.00939539	0.0644524	0.145773	0.88441	Replication Cohort	-0.0345653	0.108331	-0.319072	0.750571	Combined Cohorts	0.00312102	0.0586222	0.0532396	0.957603
FBXO9	Discovery Cohort	-0.012938	0.0376784	-0.34338	0.732072	Replication Cohort	0.0483894	0.0327454	1.47774	0.14372	Combined Cohorts	-0.00135244	0.0263602	-0.0513064	0.959141
SCAND1	Discovery Cohort	0.0561733	0.0424478	1.32335	0.188896	Replication Cohort	-0.0811741	0.0376645	-2.15519	0.0343998	Combined Cohorts	0.00147044	0.0291696	0.0504101	0.959854
PDE4A	Discovery Cohort	-0.00723818	0.0807051	-0.0896868	0.928725	Replication Cohort	0.0307438	0.121163	0.253738	0.800402	Combined Cohorts	-0.00322571	0.0686193	-0.0470088	0.962561
LATS1	Discovery Cohort	0.080051	0.0996197	0.803566	0.423654	Replication Cohort	-0.0586093	0.0943535	-0.621166	0.536399	Combined Cohorts	0.00318758	0.0705956	0.0451527	0.964038
PRKX	Discovery Cohort	0.034746	0.0674262	0.515319	0.607527	Replication Cohort	0.00477012	0.0694645	0.0686699	0.945438	Combined Cohorts	0.00203688	0.0501482	0.0406172	0.967648
RCC2	Discovery Cohort	-0.00629546	0.0325331	-0.193509	0.846973	Replication Cohort	0.0419865	0.0507637	0.827096	0.410842	Combined Cohorts	-0.00116734	0.0293353	-0.0397932	0.968304
TP53RK	Discovery Cohort	-0.0366074	0.0776231	-0.471605	0.63829	Replication Cohort	0.0338907	0.138224	0.245188	0.80699	Combined Cohorts	0.00290211	0.0731341	0.039682	0.968393
MRPL45	Discovery Cohort	0.161291	0.151192	1.0668	0.288766	Replication Cohort	-0.270943	0.350728	-0.772518	0.442268	Combined Cohorts	0.006759	0.1722	0.0392509	0.968736
GAGE1	Discovery Cohort	0.129396	0.0659617	1.96169	0.0527257	Replication Cohort	-0.200877	0.0805995	-2.49228	0.0149307	Combined Cohorts	0.00202038	0.0521295	0.038757	0.969129
EXOSC4	Discovery Cohort	-0.00797561	0.0361713	-0.220495	0.825958	Replication Cohort	0.0105636	0.0390457	0.270545	0.787495	Combined Cohorts	0.000999706	0.0262323	0.0381097	0.969645
ISG20	Discovery Cohort	-0.0147494	0.0544886	-0.270688	0.787218	Replication Cohort	0.00786445	0.0901622	0.0872256	0.930728	Combined Cohorts	-0.00181428	0.0491629	-0.0369034	0.970605
PIN1	Discovery Cohort	0.0576512	0.0653309	0.882448	0.379762	Replication Cohort	-0.049766	0.0545763	-0.911862	0.364802	Combined Cohorts	-0.00154595	0.0440724	-0.0350774	0.972059
CXCR4	Discovery Cohort	-0.0259395	0.0407884	-0.635953	0.526336	Replication Cohort	0.0204351	0.072123	0.283337	0.77771	Combined Cohorts	0.00131341	0.0383715	0.0342289	0.972735
MAP4	Discovery Cohort	0.0569126	0.109736	0.518634	0.605222	Replication Cohort	-0.159539	0.139405	-1.14443	0.256133	Combined Cohorts	0.00295836	0.0878513	0.0336746	0.973176
MNDA	Discovery Cohort	-0.0107508	0.0536069	-0.200549	0.84148	Replication Cohort	0.0642832	0.0398409	1.6135	0.110893	Combined Cohorts	-0.00114372	0.0366311	-0.0312226	0.975128
CCM2	Discovery Cohort	0.0523883	0.174908	0.299519	0.765198	Replication Cohort	0.0100437	0.0464629	0.216166	0.829453	Combined Cohorts	0.00320904	0.10283	0.0312072	0.975141
BID	Discovery Cohort	0.0331546	0.0486189	0.681928	0.496944	Replication Cohort	-0.00553139	0.0257328	-0.214954	0.830394	Combined Cohorts	0.000955927	0.0313414	0.0305005	0.975703
STK24	Discovery Cohort	0.0170645	0.0291333	0.585737	0.559441	Replication Cohort	-0.0216283	0.0445589	-0.485387	0.628836	Combined Cohorts	-0.000761571	0.0250397	-0.0304146	0.975772
PDK2	Discovery Cohort	-0.0018071	0.0435889	-0.0414579	0.967018	Replication Cohort	0.00660599	0.0672083	0.0982913	0.921967	Combined Cohorts	0.00112158	0.0376148	0.0298175	0.976247
ELMOD3	Discovery Cohort	-0.0122378	0.0434391	-0.281723	0.778768	Replication Cohort	0.005121	0.0762322	0.0671764	0.946622	Combined Cohorts	0.00118211	0.0405661	0.0291402	0.976787
CNN1	Discovery Cohort	0.187133	0.48576	0.385237	0.700923	Replication Cohort	-0.24792	0.246151	-1.00719	0.317126	Combined Cohorts	0.00844102	0.292904	0.0288184	0.977043
ZKSCAN1	Discovery Cohort	0.00248904	0.0425502	0.0584964	0.953476	Replication Cohort	0.00264121	0.0549242	0.0480883	0.961775	Combined Cohorts	-0.000855048	0.0333938	-0.025605	0.979602
FRK	Discovery Cohort	0.0162021	0.0479465	0.337921	0.736168	Replication Cohort	-0.0281097	0.053413	-0.52627	0.600274	Combined Cohorts	-0.000885083	0.0352977	-0.0250748	0.980025
CREB5	Discovery Cohort	0.015704	0.0533083	0.294588	0.768952	Replication Cohort	0.032077	0.0804902	0.39852	0.691394	Combined Cohorts	-0.00116866	0.0471989	-0.0247603	0.980275
JADE1	Discovery Cohort	-0.00335753	0.0449157	-0.0747518	0.940569	Replication Cohort	0.050524	0.0354282	1.42609	0.158046	Combined Cohorts	0.000703675	0.0318161	0.022117	0.98238
FIP1L1	Discovery Cohort	0.0593993	0.0769793	0.771627	0.442251	Replication Cohort	-0.0667593	0.101503	-0.657707	0.512767	Combined Cohorts	0.00134035	0.0613705	0.0218403	0.982601
MYC	Discovery Cohort	-0.0261405	0.0479004	-0.545727	0.586533	Replication Cohort	0.0100681	0.0682965	0.147418	0.883203	Combined Cohorts	-0.000858737	0.0401792	-0.0213727	0.982973
CHST4	Discovery Cohort	0.00684767	0.0511043	0.133994	0.893691	Replication Cohort	0.0359089	0.037469	0.958361	0.341001	Combined Cohorts	0.000737111	0.0349378	0.0210978	0.983192
CAMK2D	Discovery Cohort	0.0619257	0.0464919	1.33197	0.186058	Replication Cohort	-0.0344725	0.0387737	-0.889069	0.376847	Combined Cohorts	-0.000623451	0.0334637	-0.0186307	0.985157
AK4	Discovery Cohort	0.0199515	0.0258533	0.771719	0.442196	Replication Cohort	-0.037183	0.0348303	-1.06755	0.289195	Combined Cohorts	0.000363933	0.0209497	0.0173717	0.98616
RPL11	Discovery Cohort	0.0360596	0.0379986	0.948971	0.345043	Replication Cohort	-0.0299023	0.0600855	-0.497663	0.620197	Combined Cohorts	-0.000571071	0.0336467	-0.0169726	0.986478
TIMP3	Discovery Cohort	0.0330689	0.0404719	0.817084	0.415925	Replication Cohort	0.00598861	0.034091	0.175665	0.861037	Combined Cohorts	-0.000457141	0.0298198	-0.0153301	0.987787
OVOL1	Discovery Cohort	-0.0192817	0.0629211	-0.306442	0.759939	Replication Cohort	0.0716228	0.0829417	0.863531	0.390636	Combined Cohorts	0.000763105	0.0513812	0.0148518	0.988168
VPS45	Discovery Cohort	0.00894654	0.0226026	0.395819	0.693126	Replication Cohort	0.00211872	0.031687	0.0668638	0.94687	Combined Cohorts	-0.000271132	0.0188143	-0.0144109	0.988519
GTF2A2	Discovery Cohort	0.0134645	0.046005	0.292675	0.770409	Replication Cohort	-0.0270498	0.0349087	-0.774873	0.440884	Combined Cohorts	-0.000420095	0.0299348	-0.0140337	0.988819
IP6K1	Discovery Cohort	-0.0214977	0.0345887	-0.621525	0.535743	Replication Cohort	0.0155055	0.0571488	0.271319	0.786901	Combined Cohorts	-0.00035376	0.0313162	-0.0112964	0.991
MAPK10	Discovery Cohort	-0.00655866	0.0325261	-0.201643	0.840627	Replication Cohort	-0.00522685	0.032391	-0.161368	0.872244	Combined Cohorts	-0.000243635	0.0231708	-0.0105148	0.991623
GNG3	Discovery Cohort	0.0198739	0.0428799	0.463477	0.644082	Replication Cohort	-0.0189903	0.0604462	-0.314169	0.754277	Combined Cohorts	0.000284636	0.0352797	0.00806798	0.993572
DEDD	Discovery Cohort	0.0047816	0.051613	0.0926434	0.926382	Replication Cohort	-0.00647477	0.0907328	-0.0713609	0.943303	Combined Cohorts	-0.000320824	0.0481746	-0.00665962	0.994694
IFI16	Discovery Cohort	0.0456893	0.0530468	0.861301	0.391241	Replication Cohort	-0.0225127	0.0546889	-0.411651	0.681785	Combined Cohorts	-0.000240889	0.0391592	-0.00615153	0.995099
TBPL1	Discovery Cohort	0.00626019	0.0356695	0.175505	0.861056	Replication Cohort	-0.0119839	0.0339684	-0.352795	0.725245	Combined Cohorts	0.000120567	0.0247086	0.00487954	0.996112
TUBGCP3	Discovery Cohort	0.0015502	0.0260427	0.0595253	0.952659	Replication Cohort	0.0185188	0.0554154	0.334182	0.739187	Combined Cohorts	-0.000133391	0.0281561	-0.00473755	0.996226
FAM133A	Discovery Cohort	0.0148901	0.0273809	0.543811	0.587845	Replication Cohort	-0.0386721	0.0573717	-0.674061	0.502373	Combined Cohorts	-0.000136242	0.0292276	-0.00466142	0.996286
SOCS3	Discovery Cohort	-0.0435764	0.0412946	-1.05525	0.293985	Replication Cohort	0.0480253	0.0632075	0.759804	0.449786	Combined Cohorts	0.000138699	0.0357303	0.00388183	0.996907
USH1C	Discovery Cohort	-0.00933637	0.0467494	-0.199711	0.842133	Replication Cohort	0.00364902	0.0846876	0.043088	0.965747	Combined Cohorts	0.000162038	0.0445428	0.00363781	0.997102
TFCP2L1	Discovery Cohort	-0.00450068	0.0576068	-0.0781277	0.937891	Replication Cohort	0.0365264	0.0690394	0.529066	0.598343	Combined Cohorts	7.73993e-05	0.0443526	0.00174509	0.99861
KRT8	Discovery Cohort	0.0355655	0.426884	0.0833143	0.933777	Replication Cohort	0.0929363	0.163246	0.569302	0.570875	Combined Cohorts	0.000411213	0.25239	0.00162927	0.998702
SQSTM1	Discovery Cohort	0.0225051	0.043698	0.515015	0.607739	Replication Cohort	-0.0419839	0.048136	-0.872193	0.385924	Combined Cohorts	3.93176e-05	0.0321465	0.00122308	0.999026

## Sheet: Fisher-test
Qatar Discovery Cohort							New York Replication						Combined Disc and Rep
			Controls (N = 48)		COVID-19 (N = 49)				Controls (N = 48)		COVID-19 (N = 49)				Controls (N = 48)		COVID-19 (N = 49)
probe	Study	p-value	Sigma ≤ 1	Sigma > 1	Sigma ≤ 1	Sigma > 1	Study	p-value	Sigma ≤ 1	Sigma > 1	Sigma ≤ 1	Sigma > 1	Study	p-value	Sigma ≤ 1	Sigma > 1	Sigma ≤ 1	Sigma > 1
SPANXN4	Discovery Cohort	1.86809e-05	43	5	24	25	Replication Cohort	0.00364543	27	1	33	15	Combined Cohorts	6.05815e-07	70	6	57	40
STK25	Discovery Cohort	0.117309	48	0	45	4	Replication Cohort	0.0387448	26	2	34	14	Combined Cohorts	0.00128515	74	2	79	18
ATF4	Discovery Cohort	0.00573157	48	0	41	8	Replication Cohort	0.528421	28	0	46	2	Combined Cohorts	0.00266517	76	0	87	10
PRKD2	Discovery Cohort	0.48652	45	3	43	6	Replication Cohort	0.0128705	27	1	35	13	Combined Cohorts	0.00636762	72	4	78	19
CHMP3	Discovery Cohort	0.120728	40	8	46	3	Replication Cohort	0.0466003	25	3	48	0	Combined Cohorts	0.00964559	65	11	94	3
PPP4C	Discovery Cohort	0.0265696	43	5	49	0	Replication Cohort	1	28	0	48	0	Combined Cohorts	0.0151655	71	5	97	0
GIPC1	Discovery Cohort	0.0124184	42	6	49	0	Replication Cohort	1	27	1	47	1	Combined Cohorts	0.022234	69	7	96	1
CARD9	Discovery Cohort	0.105581	20	28	29	20	Replication Cohort	0.432195	18	10	36	12	Combined Cohorts	0.0290751	38	38	65	32
PPP1R2P9	Discovery Cohort	0.117309	48	0	45	4	Replication Cohort	0.528421	28	0	46	2	Combined Cohorts	0.0353793	76	0	91	6
IL1F5	Discovery Cohort	0.117309	45	3	49	0	Replication Cohort	0.368421	27	1	48	0	Combined Cohorts	0.0355967	72	4	97	0
DUSP6	Discovery Cohort	0.242268	46	2	49	0	Replication Cohort	0.132632	26	2	48	0	Combined Cohorts	0.0355967	72	4	97	0
PDCD2L	Discovery Cohort	1	45	3	46	3	Replication Cohort	0.0108864	28	0	38	10	Combined Cohorts	0.036779	73	3	84	13
LDHB	Discovery Cohort	0.0124184	42	6	49	0	Replication Cohort	1	27	1	46	2	Combined Cohorts	0.0438656	69	7	95	2
SRM	Discovery Cohort	0.0265696	43	5	49	0	Replication Cohort	0.622527	26	2	46	2	Combined Cohorts	0.0438656	69	7	95	2
PTTG1IP	Discovery Cohort	0.159083	42	6	47	2	Replication Cohort	0.368421	27	1	48	0	Combined Cohorts	0.0438656	69	7	95	2
MAPK8_tv1	Discovery Cohort	0.48652	43	5	46	3	Replication Cohort	0.0466003	25	3	48	0	Combined Cohorts	0.0611051	68	8	94	3
EAPP	Discovery Cohort	0.0431254	30	18	40	9	Replication Cohort	0.646119	27	1	44	4	Combined Cohorts	0.0747514	57	19	84	13
ETV4	Discovery Cohort	0.36191	47	1	45	4	Replication Cohort	0.290187	28	0	44	4	Combined Cohorts	0.0793454	75	1	89	8
AMT	Discovery Cohort	0.204103	47	1	44	5	Replication Cohort	0.528421	28	0	46	2	Combined Cohorts	0.0800529	75	1	90	7
ANKRD13A	Discovery Cohort	0.204103	47	1	44	5	Replication Cohort	0.528421	28	0	46	2	Combined Cohorts	0.0800529	75	1	90	7
CFL1	Discovery Cohort	0.117309	45	3	49	0	Replication Cohort	1	28	0	48	0	Combined Cohorts	0.0828964	73	3	97	0
CSTB	Discovery Cohort	0.242268	46	2	49	0	Replication Cohort	0.368421	27	1	48	0	Combined Cohorts	0.0828964	73	3	97	0
WWTR1	Discovery Cohort	0.242268	46	2	49	0	Replication Cohort	0.368421	27	1	48	0	Combined Cohorts	0.0828964	73	3	97	0
PHF11	Discovery Cohort	0.281405	30	18	36	13	Replication Cohort	1	27	1	47	1	Combined Cohorts	0.0839459	57	19	83	14
CHN1	Discovery Cohort	0.0265696	43	5	49	0	Replication Cohort	1	28	0	47	1	Combined Cohorts	0.0879168	71	5	96	1
SDCCAG8	Discovery Cohort	0.252422	33	15	39	10	Replication Cohort	0.340577	22	6	42	6	Combined Cohorts	0.093297	55	21	81	16
FOXI1	Discovery Cohort	0.376258	32	16	37	12	Replication Cohort	0.276373	23	5	44	4	Combined Cohorts	0.093297	55	21	81	16
GFAP	Discovery Cohort	0.205626	14	34	21	28	Replication Cohort	0.800835	19	9	34	14	Combined Cohorts	0.0934006	33	43	55	42
RPA2	Discovery Cohort	0.524685	30	18	34	15	Replication Cohort	0.110065	18	10	39	9	Combined Cohorts	0.0964593	48	28	73	24
NPM1	Discovery Cohort	0.199146	41	7	46	3	Replication Cohort	0.351219	25	3	46	2	Combined Cohorts	0.100011	66	10	92	5
FTH1	Discovery Cohort	0.0912829	41	7	47	2	Replication Cohort	1	28	0	47	1	Combined Cohorts	0.107562	69	7	94	3
HAGHL	Discovery Cohort	0.199146	41	7	46	3	Replication Cohort	1	28	0	48	0	Combined Cohorts	0.107562	69	7	94	3
SSNA1	Discovery Cohort	0.014135	21	27	34	15	Replication Cohort	0.259187	24	4	35	13	Combined Cohorts	0.108917	45	31	69	28
PKNOX1	Discovery Cohort	0.104401	22	26	31	18	Replication Cohort	1	22	6	37	11	Combined Cohorts	0.110106	44	32	68	29
PDCL3	Discovery Cohort	0.307449	25	23	31	18	Replication Cohort	0.42507	19	9	37	11	Combined Cohorts	0.110106	44	32	68	29
PDCD5	Discovery Cohort	0.0475988	38	10	29	20	Replication Cohort	0.528421	28	0	46	2	Combined Cohorts	0.119286	66	10	75	22
KRT15	Discovery Cohort	0.502773	12	36	16	33	Replication Cohort	0.476572	15	13	30	18	Combined Cohorts	0.123991	27	49	46	51
RBPJ	Discovery Cohort	0.014135	33	15	21	28	Replication Cohort	0.187975	5	23	16	32	Combined Cohorts	0.125478	38	38	37	60
NEDD9	Discovery Cohort	0.242268	48	0	46	3	Replication Cohort	1	28	0	47	1	Combined Cohorts	0.13173	76	0	93	4
ODF2	Discovery Cohort	0.242268	48	0	46	3	Replication Cohort	1	28	0	47	1	Combined Cohorts	0.13173	76	0	93	4
KLF6	Discovery Cohort	0.494845	48	0	47	2	Replication Cohort	0.528421	28	0	46	2	Combined Cohorts	0.13173	76	0	93	4
RIPK3	Discovery Cohort	0.288618	34	14	29	20	Replication Cohort	0.170921	24	4	34	14	Combined Cohorts	0.132862	58	18	63	34
XAGE1A	Discovery Cohort	0.502773	33	15	37	12	Replication Cohort	0.276373	23	5	44	4	Combined Cohorts	0.133003	56	20	81	16
IL1A	Discovery Cohort	0.0814186	37	11	29	20	Replication Cohort	0.404384	27	1	43	5	Combined Cohorts	0.136144	64	12	72	25
IL1B	Discovery Cohort	0.204103	47	1	44	5	Replication Cohort	1	28	0	47	1	Combined Cohorts	0.13682	75	1	91	6
CKS1B	Discovery Cohort	0.0708813	39	9	46	3	Replication Cohort	1	26	2	44	4	Combined Cohorts	0.138038	65	11	90	7
TEX101	Discovery Cohort	0.324906	36	12	41	8	Replication Cohort	0.663564	25	3	45	3	Combined Cohorts	0.138395	61	15	86	11
RNF40	Discovery Cohort	0.413028	42	6	39	10	Replication Cohort	0.197702	26	2	39	9	Combined Cohorts	0.139316	68	8	78	19
PAK6	Discovery Cohort	0.159083	42	6	47	2	Replication Cohort	1	28	0	48	0	Combined Cohorts	0.140334	70	6	95	2
ABI1	Discovery Cohort	0.36191	45	3	48	1	Replication Cohort	0.138524	25	3	47	1	Combined Cohorts	0.140334	70	6	95	2
NDE1	Discovery Cohort	0.468244	9	39	13	36	Replication Cohort	0.482613	12	16	25	23	Combined Cohorts	0.145739	21	55	38	59
KRT19	Discovery Cohort	0.634214	10	38	13	36	Replication Cohort	0.344151	11	17	25	23	Combined Cohorts	0.145739	21	55	38	59
ILF2	Discovery Cohort	0.210967	27	21	34	15	Replication Cohort	0.793704	19	9	35	13	Combined Cohorts	0.14863	46	30	69	28
VIM	Discovery Cohort	0.154783	23	25	31	18	Replication Cohort	1	20	8	35	13	Combined Cohorts	0.153312	43	33	66	31
SGSM3	Discovery Cohort	0.210967	27	21	34	15	Replication Cohort	1	25	3	42	6	Combined Cohorts	0.163757	52	24	76	21
HDAC3	Discovery Cohort	0.163711	33	15	40	9	Replication Cohort	1	25	3	43	5	Combined Cohorts	0.166677	58	18	83	14
GUK1	Discovery Cohort	0.0561584	44	4	49	0	Replication Cohort	1	28	0	47	1	Combined Cohorts	0.170224	72	4	96	1
TMEFF2	Discovery Cohort	0.204103	44	4	48	1	Replication Cohort	1	28	0	48	0	Combined Cohorts	0.170224	72	4	96	1
COTL1	Discovery Cohort	0.159083	42	6	47	2	Replication Cohort	1	28	0	47	1	Combined Cohorts	0.183467	70	6	94	3
TIRAP	Discovery Cohort	0.204103	44	4	48	1	Replication Cohort	0.622527	26	2	46	2	Combined Cohorts	0.183467	70	6	94	3
MLANA	Discovery Cohort	0.268228	43	5	47	2	Replication Cohort	1	27	1	47	1	Combined Cohorts	0.183467	70	6	94	3
POU2AF1	Discovery Cohort	0.435668	44	4	47	2	Replication Cohort	0.550725	26	2	47	1	Combined Cohorts	0.183467	70	6	94	3
GGPS1	Discovery Cohort	0.0981781	25	23	34	15	Replication Cohort	0.553315	24	4	38	10	Combined Cohorts	0.183831	49	27	72	25
APPL1	Discovery Cohort	0.355982	41	7	45	4	Replication Cohort	0.351219	25	3	46	2	Combined Cohorts	0.184775	66	10	91	6
RABEP1	Discovery Cohort	0.658483	33	15	36	13	Replication Cohort	0.412359	24	4	45	3	Combined Cohorts	0.185576	57	19	81	16
BUB1	Discovery Cohort	0.242268	46	2	49	0	Replication Cohort	1	28	0	48	0	Combined Cohorts	0.191558	74	2	97	0
C21orf2	Discovery Cohort	0.242268	46	2	49	0	Replication Cohort	1	28	0	48	0	Combined Cohorts	0.191558	74	2	97	0
CA1	Discovery Cohort	0.242268	46	2	49	0	Replication Cohort	1	28	0	48	0	Combined Cohorts	0.191558	74	2	97	0
CAGE1	Discovery Cohort	0.242268	46	2	49	0	Replication Cohort	1	28	0	48	0	Combined Cohorts	0.191558	74	2	97	0
CDK5R1	Discovery Cohort	0.242268	46	2	49	0	Replication Cohort	1	28	0	48	0	Combined Cohorts	0.191558	74	2	97	0
ENO1	Discovery Cohort	0.242268	46	2	49	0	Replication Cohort	1	28	0	48	0	Combined Cohorts	0.191558	74	2	97	0
FAIM	Discovery Cohort	0.242268	46	2	49	0	Replication Cohort	1	28	0	48	0	Combined Cohorts	0.191558	74	2	97	0
HSFY1	Discovery Cohort	0.242268	46	2	49	0	Replication Cohort	1	28	0	48	0	Combined Cohorts	0.191558	74	2	97	0
HSPB9	Discovery Cohort	0.242268	46	2	49	0	Replication Cohort	1	28	0	48	0	Combined Cohorts	0.191558	74	2	97	0
LTA4H	Discovery Cohort	0.242268	46	2	49	0	Replication Cohort	1	28	0	48	0	Combined Cohorts	0.191558	74	2	97	0
PPP2R1B	Discovery Cohort	0.242268	46	2	49	0	Replication Cohort	1	28	0	48	0	Combined Cohorts	0.191558	74	2	97	0
RRAGC	Discovery Cohort	0.242268	46	2	49	0	Replication Cohort	1	28	0	48	0	Combined Cohorts	0.191558	74	2	97	0
SCGB1D2	Discovery Cohort	0.242268	46	2	49	0	Replication Cohort	1	28	0	48	0	Combined Cohorts	0.191558	74	2	97	0
SIVA1	Discovery Cohort	0.242268	46	2	49	0	Replication Cohort	1	28	0	48	0	Combined Cohorts	0.191558	74	2	97	0
TCEAL1	Discovery Cohort	0.242268	46	2	49	0	Replication Cohort	1	28	0	48	0	Combined Cohorts	0.191558	74	2	97	0
HAGH	Discovery Cohort	0.494845	47	1	49	0	Replication Cohort	0.368421	27	1	48	0	Combined Cohorts	0.191558	74	2	97	0
IFI16	Discovery Cohort	0.494845	47	1	49	0	Replication Cohort	0.368421	27	1	48	0	Combined Cohorts	0.191558	74	2	97	0
IRF4	Discovery Cohort	0.494845	47	1	49	0	Replication Cohort	0.368421	27	1	48	0	Combined Cohorts	0.191558	74	2	97	0
MAGEA10	Discovery Cohort	0.494845	47	1	49	0	Replication Cohort	0.368421	27	1	48	0	Combined Cohorts	0.191558	74	2	97	0
RPL30	Discovery Cohort	0.494845	47	1	49	0	Replication Cohort	0.368421	27	1	48	0	Combined Cohorts	0.191558	74	2	97	0
BACH1	Discovery Cohort	0.511235	35	13	32	17	Replication Cohort	0.0231912	28	0	40	8	Combined Cohorts	0.19805	63	13	72	25
RBKS	Discovery Cohort	0.0306672	36	12	45	4	Replication Cohort	0.47173	26	2	41	7	Combined Cohorts	0.199428	62	14	86	11
BCL10	Discovery Cohort	0.192084	30	18	37	12	Replication Cohort	1	24	4	41	7	Combined Cohorts	0.207026	54	22	78	19
TPBG	Discovery Cohort	0.682389	29	19	27	22	Replication Cohort	0.119278	23	5	30	18	Combined Cohorts	0.207689	52	24	57	40
MYCBP	Discovery Cohort	0.0708813	39	9	46	3	Replication Cohort	0.646119	27	1	44	4	Combined Cohorts	0.208807	66	10	90	7
FEN1	Discovery Cohort	0.77384	41	7	43	6	Replication Cohort	0.123895	20	8	42	6	Combined Cohorts	0.209476	61	15	85	12
HOOK1	Discovery Cohort	0.221769	18	30	25	24	Replication Cohort	0.793704	21	7	34	14	Combined Cohorts	0.220468	39	37	59	38
E7	Discovery Cohort	0.242268	48	0	46	3	Replication Cohort	1	27	1	46	2	Combined Cohorts	0.231508	75	1	92	5
CCNB1	Discovery Cohort	0.494845	48	0	47	2	Replication Cohort	1	27	1	45	3	Combined Cohorts	0.231508	75	1	92	5
PDGFRA	Discovery Cohort	0.658483	35	13	33	16	Replication Cohort	0.170921	24	4	34	14	Combined Cohorts	0.231574	59	17	67	30
MTMR2	Discovery Cohort	0.36191	47	1	45	4	Replication Cohort	1	26	2	43	5	Combined Cohorts	0.232323	73	3	88	9
APOBEC3G	Discovery Cohort	0.0561584	44	4	49	0	Replication Cohort	1	27	1	46	2	Combined Cohorts	0.242524	71	5	95	2
COPS6	Discovery Cohort	0.36191	45	3	48	1	Replication Cohort	0.550725	26	2	47	1	Combined Cohorts	0.242524	71	5	95	2
NOL4	Discovery Cohort	0.151807	34	14	41	8	Replication Cohort	1	24	4	40	8	Combined Cohorts	0.253249	58	18	81	16
LIMS1	Discovery Cohort	0.673609	18	30	16	33	Replication Cohort	0.206967	11	17	12	36	Combined Cohorts	0.253905	29	47	28	69
TXNRD1	Discovery Cohort	0.13854	41	7	35	14	Replication Cohort	1	28	0	47	1	Combined Cohorts	0.256435	69	7	82	15
ID1	Discovery Cohort	0.242268	48	0	46	3	Replication Cohort	1	28	0	48	0	Combined Cohorts	0.256755	76	0	94	3
NR2C2	Discovery Cohort	0.242268	48	0	46	3	Replication Cohort	1	28	0	48	0	Combined Cohorts	0.256755	76	0	94	3
SET	Discovery Cohort	0.242268	48	0	46	3	Replication Cohort	1	28	0	48	0	Combined Cohorts	0.256755	76	0	94	3
TLK1	Discovery Cohort	0.242268	48	0	46	3	Replication Cohort	1	28	0	48	0	Combined Cohorts	0.256755	76	0	94	3
CCDC110	Discovery Cohort	0.494845	48	0	47	2	Replication Cohort	1	28	0	47	1	Combined Cohorts	0.256755	76	0	94	3
NDRG1	Discovery Cohort	0.494845	48	0	47	2	Replication Cohort	1	28	0	47	1	Combined Cohorts	0.256755	76	0	94	3
PAGE2B	Discovery Cohort	0.494845	48	0	47	2	Replication Cohort	1	28	0	47	1	Combined Cohorts	0.256755	76	0	94	3
RNASEL	Discovery Cohort	0.494845	48	0	47	2	Replication Cohort	1	28	0	47	1	Combined Cohorts	0.256755	76	0	94	3
ULK2	Discovery Cohort	0.494845	48	0	47	2	Replication Cohort	1	28	0	47	1	Combined Cohorts	0.256755	76	0	94	3
ZNF174	Discovery Cohort	0.494845	48	0	47	2	Replication Cohort	1	28	0	47	1	Combined Cohorts	0.256755	76	0	94	3
APCS	Discovery Cohort	1	48	0	49	0	Replication Cohort	0.292632	28	0	45	3	Combined Cohorts	0.256755	76	0	94	3
ARIH2	Discovery Cohort	1	48	0	48	1	Replication Cohort	0.528421	28	0	46	2	Combined Cohorts	0.256755	76	0	94	3
CUL4A	Discovery Cohort	1	48	0	49	0	Replication Cohort	0.292632	28	0	45	3	Combined Cohorts	0.256755	76	0	94	3
GAS2	Discovery Cohort	1	48	0	48	1	Replication Cohort	0.528421	28	0	46	2	Combined Cohorts	0.256755	76	0	94	3
GRM3	Discovery Cohort	1	48	0	48	1	Replication Cohort	0.528421	28	0	46	2	Combined Cohorts	0.256755	76	0	94	3
HNRNPA2B1	Discovery Cohort	1	48	0	49	0	Replication Cohort	0.292632	28	0	45	3	Combined Cohorts	0.256755	76	0	94	3
IKBKE	Discovery Cohort	1	48	0	49	0	Replication Cohort	0.292632	28	0	45	3	Combined Cohorts	0.256755	76	0	94	3
LUZP4	Discovery Cohort	1	48	0	48	1	Replication Cohort	0.528421	28	0	46	2	Combined Cohorts	0.256755	76	0	94	3
MAP3K2	Discovery Cohort	1	48	0	49	0	Replication Cohort	0.292632	28	0	45	3	Combined Cohorts	0.256755	76	0	94	3
NME7	Discovery Cohort	1	48	0	48	1	Replication Cohort	0.528421	28	0	46	2	Combined Cohorts	0.256755	76	0	94	3
NRF1	Discovery Cohort	1	48	0	48	1	Replication Cohort	0.528421	28	0	46	2	Combined Cohorts	0.256755	76	0	94	3
PPID	Discovery Cohort	1	48	0	49	0	Replication Cohort	0.292632	28	0	45	3	Combined Cohorts	0.256755	76	0	94	3
PRELID1	Discovery Cohort	1	48	0	49	0	Replication Cohort	0.292632	28	0	45	3	Combined Cohorts	0.256755	76	0	94	3
PTPN22	Discovery Cohort	1	48	0	48	1	Replication Cohort	0.528421	28	0	46	2	Combined Cohorts	0.256755	76	0	94	3
RAF1	Discovery Cohort	1	48	0	49	0	Replication Cohort	0.292632	28	0	45	3	Combined Cohorts	0.256755	76	0	94	3
SKAP1	Discovery Cohort	1	48	0	48	1	Replication Cohort	0.528421	28	0	46	2	Combined Cohorts	0.256755	76	0	94	3
ZFP36L1	Discovery Cohort	1	48	0	49	0	Replication Cohort	0.292632	28	0	45	3	Combined Cohorts	0.256755	76	0	94	3
ZKSCAN3	Discovery Cohort	1	48	0	48	1	Replication Cohort	0.528421	28	0	46	2	Combined Cohorts	0.256755	76	0	94	3
SART3	Discovery Cohort	0.835931	30	18	29	20	Replication Cohort	0.119278	23	5	30	18	Combined Cohorts	0.262809	53	23	59	38
MIF	Discovery Cohort	0.27304	31	17	37	12	Replication Cohort	1	25	3	42	6	Combined Cohorts	0.267808	56	20	79	18
PHIP	Discovery Cohort	1	44	4	44	5	Replication Cohort	0.151199	28	0	43	5	Combined Cohorts	0.271546	72	4	87	10
NCOA5	Discovery Cohort	0.111477	43	5	48	1	Replication Cohort	0.717818	24	4	43	5	Combined Cohorts	0.276153	67	9	91	6
CDK16	Discovery Cohort	0.199146	41	7	46	3	Replication Cohort	1	26	2	45	3	Combined Cohorts	0.276153	67	9	91	6
KRAS	Discovery Cohort	0.740375	43	5	45	4	Replication Cohort	0.185078	24	4	46	2	Combined Cohorts	0.276153	67	9	91	6
PCBP2	Discovery Cohort	0.147118	44	4	39	10	Replication Cohort	1	24	4	42	6	Combined Cohorts	0.278505	68	8	81	16
KRT8	Discovery Cohort	0.19125	37	11	43	6	Replication Cohort	1	25	3	42	6	Combined Cohorts	0.290546	62	14	85	12
TSGA10	Discovery Cohort	1	37	11	38	11	Replication Cohort	0.111735	17	11	38	10	Combined Cohorts	0.291683	54	22	76	21
AKT2	Discovery Cohort	0.376258	36	12	32	17	Replication Cohort	0.551284	24	4	37	11	Combined Cohorts	0.292302	60	16	69	28
KXD1	Discovery Cohort	0.123834	36	12	43	6	Replication Cohort	0.736771	25	3	41	7	Combined Cohorts	0.301462	61	15	84	13
SMAD4	Discovery Cohort	0.623203	37	11	40	9	Replication Cohort	0.456502	24	4	44	4	Combined Cohorts	0.301462	61	15	84	13
CAMK2G	Discovery Cohort	0.268228	43	5	47	2	Replication Cohort	1	28	0	47	1	Combined Cohorts	0.30165	71	5	94	3
CTNNB1	Discovery Cohort	0.111477	47	1	43	6	Replication Cohort	1	27	1	47	1	Combined Cohorts	0.301733	74	2	90	7
TFG	Discovery Cohort	0.136862	28	20	36	13	Replication Cohort	0.553315	24	4	38	10	Combined Cohorts	0.301984	52	24	74	23
IL1RN	Discovery Cohort	0.199146	41	7	46	3	Replication Cohort	1	26	2	44	4	Combined Cohorts	0.306405	67	9	90	7
PLAC1	Discovery Cohort	0.387264	40	8	44	5	Replication Cohort	1	27	1	46	2	Combined Cohorts	0.306405	67	9	90	7
UXT	Discovery Cohort	0.413028	39	9	43	6	Replication Cohort	1	28	0	47	1	Combined Cohorts	0.306405	67	9	90	7
VDR	Discovery Cohort	0.524021	42	6	45	4	Replication Cohort	0.663564	25	3	45	3	Combined Cohorts	0.306405	67	9	90	7
CRADD	Discovery Cohort	0.837321	28	20	30	19	Replication Cohort	0.484071	23	5	43	5	Combined Cohorts	0.307731	51	25	73	24
ACAT2	Discovery Cohort	0.0776862	35	13	43	6	Replication Cohort	0.736771	25	3	40	8	Combined Cohorts	0.312653	60	16	83	14
ASNA1	Discovery Cohort	0.452748	37	11	41	8	Replication Cohort	0.520923	23	5	42	6	Combined Cohorts	0.312653	60	16	83	14
ALDOA	Discovery Cohort	0.404753	28	20	33	16	Replication Cohort	1	23	5	39	9	Combined Cohorts	0.316184	51	25	72	25
SSX2	Discovery Cohort	0.242268	46	2	49	0	Replication Cohort	1	27	1	47	1	Combined Cohorts	0.320929	73	3	96	1
GMEB2	Discovery Cohort	0.36191	45	3	48	1	Replication Cohort	1	28	0	48	0	Combined Cohorts	0.320929	73	3	96	1
MAST1	Discovery Cohort	0.36191	45	3	48	1	Replication Cohort	1	28	0	48	0	Combined Cohorts	0.320929	73	3	96	1
PRKAG3	Discovery Cohort	0.36191	45	3	48	1	Replication Cohort	1	28	0	48	0	Combined Cohorts	0.320929	73	3	96	1
PYGO2	Discovery Cohort	0.36191	45	3	48	1	Replication Cohort	1	28	0	48	0	Combined Cohorts	0.320929	73	3	96	1
SOX10	Discovery Cohort	0.36191	45	3	48	1	Replication Cohort	1	28	0	48	0	Combined Cohorts	0.320929	73	3	96	1
SPIC	Discovery Cohort	0.36191	45	3	48	1	Replication Cohort	1	28	0	48	0	Combined Cohorts	0.320929	73	3	96	1
CBFB	Discovery Cohort	0.617146	46	2	48	1	Replication Cohort	0.368421	27	1	48	0	Combined Cohorts	0.320929	73	3	96	1
NEK7	Discovery Cohort	1	47	1	48	1	Replication Cohort	0.132632	26	2	48	0	Combined Cohorts	0.320929	73	3	96	1
FAF1	Discovery Cohort	0.232884	40	8	45	4	Replication Cohort	1	26	2	44	4	Combined Cohorts	0.32408	66	10	89	8
HDAC1	Discovery Cohort	0.434558	38	10	42	7	Replication Cohort	1	28	0	47	1	Combined Cohorts	0.32408	66	10	89	8
MAP1S	Discovery Cohort	0.534255	31	17	28	21	Replication Cohort	0.30638	22	6	32	16	Combined Cohorts	0.334889	53	23	60	37
VEGFB	Discovery Cohort	0.163711	33	15	40	9	Replication Cohort	0.47173	26	2	41	7	Combined Cohorts	0.337804	59	17	81	16
TRIB2	Discovery Cohort	0.492939	34	14	38	11	Replication Cohort	1	25	3	43	5	Combined Cohorts	0.337804	59	17	81	16
TOM1	Discovery Cohort	0.159083	42	6	47	2	Replication Cohort	0.528421	28	0	46	2	Combined Cohorts	0.337889	70	6	93	4
PHKG1	Discovery Cohort	0.524021	42	6	45	4	Replication Cohort	1	28	0	48	0	Combined Cohorts	0.337889	70	6	93	4
PRKRA	Discovery Cohort	0.617146	46	2	48	1	Replication Cohort	0.412359	24	4	45	3	Combined Cohorts	0.337889	70	6	93	4
PXK	Discovery Cohort	0.740375	43	5	45	4	Replication Cohort	0.368421	27	1	48	0	Combined Cohorts	0.337889	70	6	93	4
TSPY3	Discovery Cohort	0.261473	39	9	44	5	Replication Cohort	1	26	2	44	4	Combined Cohorts	0.341635	65	11	88	9
MPZL2	Discovery Cohort	0.413028	39	9	43	6	Replication Cohort	1	26	2	45	3	Combined Cohorts	0.341635	65	11	88	9
PCLAF	Discovery Cohort	0.594683	39	9	42	7	Replication Cohort	0.622527	26	2	46	2	Combined Cohorts	0.341635	65	11	88	9
IFI35	Discovery Cohort	0.544613	22	26	26	23	Replication Cohort	1	20	8	35	13	Combined Cohorts	0.350531	42	34	61	36
TFPT	Discovery Cohort	0.677524	46	2	45	4	Replication Cohort	0.646119	27	1	44	4	Combined Cohorts	0.350979	73	3	89	8
MYOZ2	Discovery Cohort	1	45	3	45	4	Replication Cohort	0.290187	28	0	44	4	Combined Cohorts	0.350979	73	3	89	8
TSC22D1	Discovery Cohort	0.434558	38	10	42	7	Replication Cohort	1	26	2	45	3	Combined Cohorts	0.358885	64	12	87	10
FAM50B	Discovery Cohort	0.794839	39	9	41	8	Replication Cohort	0.351219	25	3	46	2	Combined Cohorts	0.358885	64	12	87	10
NAP1L3	Discovery Cohort	0.468244	36	12	40	9	Replication Cohort	0.576973	20	8	38	10	Combined Cohorts	0.359894	56	20	78	19
MAGEB2	Discovery Cohort	0.435668	44	4	47	2	Replication Cohort	0.663564	25	3	45	3	Combined Cohorts	0.371046	69	7	92	5
CDK19	Discovery Cohort	1	43	5	44	5	Replication Cohort	0.132632	26	2	48	0	Combined Cohorts	0.371046	69	7	92	5
BTG1	Discovery Cohort	0.494845	48	0	47	2	Replication Cohort	1	27	1	46	2	Combined Cohorts	0.386382	75	1	93	4
C1orf174	Discovery Cohort	0.617146	47	1	46	3	Replication Cohort	1	28	0	47	1	Combined Cohorts	0.386382	75	1	93	4
UCKL1	Discovery Cohort	0.617146	47	1	46	3	Replication Cohort	1	28	0	47	1	Combined Cohorts	0.386382	75	1	93	4
PRKCZ	Discovery Cohort	1	47	1	47	2	Replication Cohort	0.528421	28	0	46	2	Combined Cohorts	0.386382	75	1	93	4
TPM4	Discovery Cohort	0.48652	45	3	43	6	Replication Cohort	1	27	1	45	3	Combined Cohorts	0.392696	72	4	88	9
FKBP5	Discovery Cohort	1	44	4	44	5	Replication Cohort	0.290187	28	0	44	4	Combined Cohorts	0.392696	72	4	88	9
MX1	Discovery Cohort	1	46	2	46	3	Replication Cohort	0.702506	26	2	42	6	Combined Cohorts	0.392696	72	4	88	9
ZNF276	Discovery Cohort	1	40	8	40	9	Replication Cohort	0.135878	23	5	45	3	Combined Cohorts	0.392837	63	13	85	12
CDK14	Discovery Cohort	0.204103	44	4	48	1	Replication Cohort	0.717818	24	4	43	5	Combined Cohorts	0.401166	68	8	91	6
NR2E3	Discovery Cohort	0.355982	41	7	45	4	Replication Cohort	1	27	1	46	2	Combined Cohorts	0.401166	68	8	91	6
MLPH	Discovery Cohort	1	43	5	44	5	Replication Cohort	0.138524	25	3	47	1	Combined Cohorts	0.401166	68	8	91	6
FLCN	Discovery Cohort	0.36191	45	3	48	1	Replication Cohort	1	27	1	47	1	Combined Cohorts	0.406633	72	4	95	2
PAK4	Discovery Cohort	0.494845	47	1	49	0	Replication Cohort	0.351219	25	3	46	2	Combined Cohorts	0.406633	72	4	95	2
ITPKB	Discovery Cohort	0.617146	46	2	48	1	Replication Cohort	0.550725	26	2	47	1	Combined Cohorts	0.406633	72	4	95	2
AREG	Discovery Cohort	0.677524	45	3	47	2	Replication Cohort	0.368421	27	1	48	0	Combined Cohorts	0.406633	72	4	95	2
ADSL	Discovery Cohort	1	48	0	49	0	Replication Cohort	0.185078	24	4	46	2	Combined Cohorts	0.406633	72	4	95	2
ECI2	Discovery Cohort	1	47	1	48	1	Replication Cohort	0.138524	25	3	47	1	Combined Cohorts	0.406633	72	4	95	2
ODF4	Discovery Cohort	1	31	17	32	17	Replication Cohort	0.132356	22	6	29	19	Combined Cohorts	0.419519	53	23	61	36
AMOTL2	Discovery Cohort	0.839737	25	23	27	22	Replication Cohort	0.777298	21	7	38	10	Combined Cohorts	0.425787	46	30	65	32
ZC4H2	Discovery Cohort	0.309909	24	24	30	19	Replication Cohort	0.793704	21	7	34	14	Combined Cohorts	0.427995	45	31	64	33
ERG	Discovery Cohort	0.317283	45	3	42	7	Replication Cohort	1	26	2	45	3	Combined Cohorts	0.428638	71	5	87	10
SPACA3	Discovery Cohort	0.838408	28	20	27	22	Replication Cohort	0.326757	20	8	28	20	Combined Cohorts	0.436823	48	28	55	42
FADD	Discovery Cohort	0.417634	20	28	25	24	Replication Cohort	0.784317	22	6	35	13	Combined Cohorts	0.437092	42	34	60	37
DDX55	Discovery Cohort	0.492939	37	11	34	15	Replication Cohort	0.404384	27	1	43	5	Combined Cohorts	0.438295	64	12	77	20
ALOX15	Discovery Cohort	0.494845	47	1	49	0	Replication Cohort	1	28	0	48	0	Combined Cohorts	0.439306	75	1	97	0
BID	Discovery Cohort	0.494845	47	1	49	0	Replication Cohort	1	28	0	48	0	Combined Cohorts	0.439306	75	1	97	0
CAMK2B	Discovery Cohort	0.494845	47	1	49	0	Replication Cohort	1	28	0	48	0	Combined Cohorts	0.439306	75	1	97	0
CCDC36	Discovery Cohort	0.494845	47	1	49	0	Replication Cohort	1	28	0	48	0	Combined Cohorts	0.439306	75	1	97	0
CHIC2	Discovery Cohort	0.494845	47	1	49	0	Replication Cohort	1	28	0	48	0	Combined Cohorts	0.439306	75	1	97	0
CHST4	Discovery Cohort	0.494845	47	1	49	0	Replication Cohort	1	28	0	48	0	Combined Cohorts	0.439306	75	1	97	0
CREB5	Discovery Cohort	0.494845	47	1	49	0	Replication Cohort	1	28	0	48	0	Combined Cohorts	0.439306	75	1	97	0
CT55	Discovery Cohort	0.494845	47	1	49	0	Replication Cohort	1	28	0	48	0	Combined Cohorts	0.439306	75	1	97	0
DNAJA2	Discovery Cohort	0.494845	47	1	49	0	Replication Cohort	1	28	0	48	0	Combined Cohorts	0.439306	75	1	97	0
ETV7	Discovery Cohort	0.494845	47	1	49	0	Replication Cohort	1	28	0	48	0	Combined Cohorts	0.439306	75	1	97	0
G6PD	Discovery Cohort	0.494845	47	1	49	0	Replication Cohort	1	28	0	48	0	Combined Cohorts	0.439306	75	1	97	0
GRB2	Discovery Cohort	0.494845	47	1	49	0	Replication Cohort	1	28	0	48	0	Combined Cohorts	0.439306	75	1	97	0
H2AFY	Discovery Cohort	0.494845	47	1	49	0	Replication Cohort	1	28	0	48	0	Combined Cohorts	0.439306	75	1	97	0
IL37	Discovery Cohort	0.494845	47	1	49	0	Replication Cohort	1	28	0	48	0	Combined Cohorts	0.439306	75	1	97	0
ITK	Discovery Cohort	0.494845	47	1	49	0	Replication Cohort	1	28	0	48	0	Combined Cohorts	0.439306	75	1	97	0
JAK3	Discovery Cohort	0.494845	47	1	49	0	Replication Cohort	1	28	0	48	0	Combined Cohorts	0.439306	75	1	97	0
MAPK11	Discovery Cohort	0.494845	47	1	49	0	Replication Cohort	1	28	0	48	0	Combined Cohorts	0.439306	75	1	97	0
MASTL	Discovery Cohort	0.494845	47	1	49	0	Replication Cohort	1	28	0	48	0	Combined Cohorts	0.439306	75	1	97	0
NLK	Discovery Cohort	0.494845	47	1	49	0	Replication Cohort	1	28	0	48	0	Combined Cohorts	0.439306	75	1	97	0
NLRP2	Discovery Cohort	0.494845	47	1	49	0	Replication Cohort	1	28	0	48	0	Combined Cohorts	0.439306	75	1	97	0
NME8	Discovery Cohort	0.494845	47	1	49	0	Replication Cohort	1	28	0	48	0	Combined Cohorts	0.439306	75	1	97	0
PAGE1	Discovery Cohort	0.494845	47	1	49	0	Replication Cohort	1	28	0	48	0	Combined Cohorts	0.439306	75	1	97	0
PIK3R1	Discovery Cohort	0.494845	47	1	49	0	Replication Cohort	1	28	0	48	0	Combined Cohorts	0.439306	75	1	97	0
PITRM1	Discovery Cohort	0.494845	47	1	49	0	Replication Cohort	1	28	0	48	0	Combined Cohorts	0.439306	75	1	97	0
PKDCC	Discovery Cohort	0.494845	47	1	49	0	Replication Cohort	1	28	0	48	0	Combined Cohorts	0.439306	75	1	97	0
PPARD	Discovery Cohort	0.494845	47	1	49	0	Replication Cohort	1	28	0	48	0	Combined Cohorts	0.439306	75	1	97	0
PSME2	Discovery Cohort	0.494845	47	1	49	0	Replication Cohort	1	28	0	48	0	Combined Cohorts	0.439306	75	1	97	0
RBM28	Discovery Cohort	0.494845	47	1	49	0	Replication Cohort	1	28	0	48	0	Combined Cohorts	0.439306	75	1	97	0
RPS6KA6	Discovery Cohort	0.494845	47	1	49	0	Replication Cohort	1	28	0	48	0	Combined Cohorts	0.439306	75	1	97	0
SEC14L2	Discovery Cohort	0.494845	47	1	49	0	Replication Cohort	1	28	0	48	0	Combined Cohorts	0.439306	75	1	97	0
SH3GLB1	Discovery Cohort	0.494845	47	1	49	0	Replication Cohort	1	28	0	48	0	Combined Cohorts	0.439306	75	1	97	0
SPARC	Discovery Cohort	0.494845	47	1	49	0	Replication Cohort	1	28	0	48	0	Combined Cohorts	0.439306	75	1	97	0
SSX3	Discovery Cohort	0.494845	47	1	49	0	Replication Cohort	1	28	0	48	0	Combined Cohorts	0.439306	75	1	97	0
TKT	Discovery Cohort	0.494845	47	1	49	0	Replication Cohort	1	28	0	48	0	Combined Cohorts	0.439306	75	1	97	0
TLK2	Discovery Cohort	0.494845	47	1	49	0	Replication Cohort	1	28	0	48	0	Combined Cohorts	0.439306	75	1	97	0
UBA1	Discovery Cohort	0.494845	47	1	49	0	Replication Cohort	1	28	0	48	0	Combined Cohorts	0.439306	75	1	97	0
UQCRC1	Discovery Cohort	0.494845	47	1	49	0	Replication Cohort	1	28	0	48	0	Combined Cohorts	0.439306	75	1	97	0
ZMYND11	Discovery Cohort	0.494845	47	1	49	0	Replication Cohort	1	28	0	48	0	Combined Cohorts	0.439306	75	1	97	0
BRD8	Discovery Cohort	1	48	0	49	0	Replication Cohort	0.368421	27	1	48	0	Combined Cohorts	0.439306	75	1	97	0
C21orf33	Discovery Cohort	1	48	0	49	0	Replication Cohort	0.368421	27	1	48	0	Combined Cohorts	0.439306	75	1	97	0
C6orf106	Discovery Cohort	1	48	0	49	0	Replication Cohort	0.368421	27	1	48	0	Combined Cohorts	0.439306	75	1	97	0
CD96	Discovery Cohort	1	48	0	49	0	Replication Cohort	0.368421	27	1	48	0	Combined Cohorts	0.439306	75	1	97	0
CTAG1A	Discovery Cohort	1	48	0	49	0	Replication Cohort	0.368421	27	1	48	0	Combined Cohorts	0.439306	75	1	97	0
DDB1	Discovery Cohort	1	48	0	49	0	Replication Cohort	0.368421	27	1	48	0	Combined Cohorts	0.439306	75	1	97	0
HES6	Discovery Cohort	1	48	0	49	0	Replication Cohort	0.368421	27	1	48	0	Combined Cohorts	0.439306	75	1	97	0
LEF1	Discovery Cohort	1	48	0	49	0	Replication Cohort	0.368421	27	1	48	0	Combined Cohorts	0.439306	75	1	97	0
PDGFRB	Discovery Cohort	1	48	0	49	0	Replication Cohort	0.368421	27	1	48	0	Combined Cohorts	0.439306	75	1	97	0
PHF5A	Discovery Cohort	1	48	0	49	0	Replication Cohort	0.368421	27	1	48	0	Combined Cohorts	0.439306	75	1	97	0
PPP2R1A	Discovery Cohort	1	48	0	49	0	Replication Cohort	0.368421	27	1	48	0	Combined Cohorts	0.439306	75	1	97	0
PRDX6	Discovery Cohort	1	48	0	49	0	Replication Cohort	0.368421	27	1	48	0	Combined Cohorts	0.439306	75	1	97	0
S100A8	Discovery Cohort	1	48	0	49	0	Replication Cohort	0.368421	27	1	48	0	Combined Cohorts	0.439306	75	1	97	0
SNCA	Discovery Cohort	1	48	0	49	0	Replication Cohort	0.368421	27	1	48	0	Combined Cohorts	0.439306	75	1	97	0
TGIF2	Discovery Cohort	1	48	0	49	0	Replication Cohort	0.368421	27	1	48	0	Combined Cohorts	0.439306	75	1	97	0
ZNF346	Discovery Cohort	1	48	0	49	0	Replication Cohort	0.368421	27	1	48	0	Combined Cohorts	0.439306	75	1	97	0
TBC1D2	Discovery Cohort	0.481521	35	13	39	10	Replication Cohort	1	24	4	41	7	Combined Cohorts	0.446555	59	17	80	17
MLH1	Discovery Cohort	0.199146	41	7	46	3	Replication Cohort	1	26	2	43	5	Combined Cohorts	0.451742	67	9	89	8
ANXA11	Discovery Cohort	0.651614	36	12	34	15	Replication Cohort	0.307769	26	2	40	8	Combined Cohorts	0.457589	62	14	74	23
TSPY1	Discovery Cohort	0.80263	38	10	40	9	Replication Cohort	1	28	0	48	0	Combined Cohorts	0.468118	66	10	88	9
CCT3	Discovery Cohort	0.677524	46	2	45	4	Replication Cohort	1	28	0	47	1	Combined Cohorts	0.468228	74	2	92	5
NAP1L4	Discovery Cohort	0.677524	46	2	45	4	Replication Cohort	1	28	0	47	1	Combined Cohorts	0.468228	74	2	92	5
NHLH1	Discovery Cohort	0.677524	46	2	45	4	Replication Cohort	1	28	0	47	1	Combined Cohorts	0.468228	74	2	92	5
NR1H2	Discovery Cohort	1	46	2	47	2	Replication Cohort	0.292632	28	0	45	3	Combined Cohorts	0.468228	74	2	92	5
GAS7	Discovery Cohort	0.36191	47	1	45	4	Replication Cohort	1	27	1	46	2	Combined Cohorts	0.468435	74	2	91	6
STK26	Discovery Cohort	0.617146	46	2	48	1	Replication Cohort	0.151199	28	0	43	5	Combined Cohorts	0.468435	74	2	91	6
SIK2	Discovery Cohort	1	46	2	47	2	Replication Cohort	0.290187	28	0	44	4	Combined Cohorts	0.468435	74	2	91	6
TBCB	Discovery Cohort	0.174338	32	16	39	10	Replication Cohort	0.784317	22	6	35	13	Combined Cohorts	0.486762	54	22	74	23
ENO2	Discovery Cohort	0.17054	38	10	44	5	Replication Cohort	0.702506	26	2	42	6	Combined Cohorts	0.499393	64	12	86	11
NUBP2	Discovery Cohort	0.594683	39	9	42	7	Replication Cohort	0.703936	25	3	44	4	Combined Cohorts	0.499393	64	12	86	11
SPANXN2	Discovery Cohort	0.826767	33	15	35	14	Replication Cohort	0.597232	19	9	36	12	Combined Cohorts	0.504114	52	24	71	26
GAGE2	Discovery Cohort	0.494845	48	0	47	2	Replication Cohort	1	28	0	48	0	Combined Cohorts	0.504503	76	0	95	2
HK2	Discovery Cohort	0.494845	48	0	47	2	Replication Cohort	1	28	0	48	0	Combined Cohorts	0.504503	76	0	95	2
PAGE5	Discovery Cohort	0.494845	48	0	47	2	Replication Cohort	1	28	0	48	0	Combined Cohorts	0.504503	76	0	95	2
PHTF1	Discovery Cohort	0.494845	48	0	47	2	Replication Cohort	1	28	0	48	0	Combined Cohorts	0.504503	76	0	95	2
STK10	Discovery Cohort	0.494845	48	0	47	2	Replication Cohort	1	28	0	48	0	Combined Cohorts	0.504503	76	0	95	2
STMN1	Discovery Cohort	0.494845	48	0	47	2	Replication Cohort	1	28	0	48	0	Combined Cohorts	0.504503	76	0	95	2
VCL	Discovery Cohort	0.494845	48	0	47	2	Replication Cohort	1	28	0	48	0	Combined Cohorts	0.504503	76	0	95	2
ZSCAN16	Discovery Cohort	0.494845	48	0	47	2	Replication Cohort	1	28	0	48	0	Combined Cohorts	0.504503	76	0	95	2
ACSL6	Discovery Cohort	1	48	0	49	0	Replication Cohort	0.528421	28	0	46	2	Combined Cohorts	0.504503	76	0	95	2
BOLA3	Discovery Cohort	1	48	0	49	0	Replication Cohort	0.528421	28	0	46	2	Combined Cohorts	0.504503	76	0	95	2
CALM2	Discovery Cohort	1	48	0	48	1	Replication Cohort	1	28	0	47	1	Combined Cohorts	0.504503	76	0	95	2
CAMK1	Discovery Cohort	1	48	0	49	0	Replication Cohort	0.528421	28	0	46	2	Combined Cohorts	0.504503	76	0	95	2
CLK3	Discovery Cohort	1	48	0	48	1	Replication Cohort	1	28	0	47	1	Combined Cohorts	0.504503	76	0	95	2
COL4A3BP	Discovery Cohort	1	48	0	49	0	Replication Cohort	0.528421	28	0	46	2	Combined Cohorts	0.504503	76	0	95	2
CT47A1	Discovery Cohort	1	48	0	48	1	Replication Cohort	1	28	0	47	1	Combined Cohorts	0.504503	76	0	95	2
CTBP2	Discovery Cohort	1	48	0	49	0	Replication Cohort	0.528421	28	0	46	2	Combined Cohorts	0.504503	76	0	95	2
DUSP12	Discovery Cohort	1	48	0	49	0	Replication Cohort	0.528421	28	0	46	2	Combined Cohorts	0.504503	76	0	95	2
ELL3	Discovery Cohort	1	48	0	48	1	Replication Cohort	1	28	0	47	1	Combined Cohorts	0.504503	76	0	95	2
FKBP3	Discovery Cohort	1	48	0	48	1	Replication Cohort	1	28	0	47	1	Combined Cohorts	0.504503	76	0	95	2
GMEB1	Discovery Cohort	1	48	0	48	1	Replication Cohort	1	28	0	47	1	Combined Cohorts	0.504503	76	0	95	2
GTF2F1	Discovery Cohort	1	48	0	48	1	Replication Cohort	1	28	0	47	1	Combined Cohorts	0.504503	76	0	95	2
LTV1	Discovery Cohort	1	48	0	48	1	Replication Cohort	1	28	0	47	1	Combined Cohorts	0.504503	76	0	95	2
MPP1	Discovery Cohort	1	48	0	48	1	Replication Cohort	1	28	0	47	1	Combined Cohorts	0.504503	76	0	95	2
MUSK	Discovery Cohort	1	48	0	49	0	Replication Cohort	0.528421	28	0	46	2	Combined Cohorts	0.504503	76	0	95	2
NDUFAB1	Discovery Cohort	1	48	0	49	0	Replication Cohort	0.528421	28	0	46	2	Combined Cohorts	0.504503	76	0	95	2
NPY5R	Discovery Cohort	1	48	0	48	1	Replication Cohort	1	28	0	47	1	Combined Cohorts	0.504503	76	0	95	2
NRBP2	Discovery Cohort	1	48	0	49	0	Replication Cohort	0.528421	28	0	46	2	Combined Cohorts	0.504503	76	0	95	2
NUDT2	Discovery Cohort	1	48	0	49	0	Replication Cohort	0.528421	28	0	46	2	Combined Cohorts	0.504503	76	0	95	2
PRL	Discovery Cohort	1	48	0	48	1	Replication Cohort	1	28	0	47	1	Combined Cohorts	0.504503	76	0	95	2
PTK6	Discovery Cohort	1	48	0	49	0	Replication Cohort	0.528421	28	0	46	2	Combined Cohorts	0.504503	76	0	95	2
PTP4A2	Discovery Cohort	1	48	0	49	0	Replication Cohort	0.528421	28	0	46	2	Combined Cohorts	0.504503	76	0	95	2
RARA	Discovery Cohort	1	48	0	48	1	Replication Cohort	1	28	0	47	1	Combined Cohorts	0.504503	76	0	95	2
RBM46	Discovery Cohort	1	48	0	48	1	Replication Cohort	1	28	0	47	1	Combined Cohorts	0.504503	76	0	95	2
RNF6	Discovery Cohort	1	48	0	49	0	Replication Cohort	0.528421	28	0	46	2	Combined Cohorts	0.504503	76	0	95	2
TAF7L	Discovery Cohort	1	48	0	49	0	Replication Cohort	0.528421	28	0	46	2	Combined Cohorts	0.504503	76	0	95	2
TBC1D5	Discovery Cohort	1	48	0	49	0	Replication Cohort	0.528421	28	0	46	2	Combined Cohorts	0.504503	76	0	95	2
THEG	Discovery Cohort	1	48	0	48	1	Replication Cohort	1	28	0	47	1	Combined Cohorts	0.504503	76	0	95	2
TIE1_ext	Discovery Cohort	1	48	0	48	1	Replication Cohort	1	28	0	47	1	Combined Cohorts	0.504503	76	0	95	2
TYRO3_int	Discovery Cohort	1	48	0	48	1	Replication Cohort	1	28	0	47	1	Combined Cohorts	0.504503	76	0	95	2
HPRT1	Discovery Cohort	0.435668	44	4	47	2	Replication Cohort	1	27	1	46	2	Combined Cohorts	0.508511	71	5	93	4
PRSS50	Discovery Cohort	1	44	4	45	4	Replication Cohort	0.368421	27	1	48	0	Combined Cohorts	0.508511	71	5	93	4
AIFM1	Discovery Cohort	1	30	18	30	19	Replication Cohort	0.170921	24	4	34	14	Combined Cohorts	0.513676	54	22	64	33
PSIP1	Discovery Cohort	0.494845	47	1	49	0	Replication Cohort	0.47173	26	2	41	7	Combined Cohorts	0.515769	73	3	90	7
ESRRG	Discovery Cohort	0.677524	46	2	45	4	Replication Cohort	1	27	1	45	3	Combined Cohorts	0.515769	73	3	90	7
PDE4A	Discovery Cohort	1	46	2	47	2	Replication Cohort	0.404384	27	1	43	5	Combined Cohorts	0.515769	73	3	90	7
ZNF398	Discovery Cohort	0.78542	41	7	40	9	Replication Cohort	0.702506	26	2	42	6	Combined Cohorts	0.51681	67	9	82	15
TK1	Discovery Cohort	0.682389	27	21	30	19	Replication Cohort	0.800835	19	9	34	14	Combined Cohorts	0.525036	46	30	64	33
FTHL17	Discovery Cohort	0.634214	36	12	39	10	Replication Cohort	1	25	3	43	5	Combined Cohorts	0.545078	61	15	82	15
CSK	Discovery Cohort	0.0306957	41	7	48	1	Replication Cohort	0.151199	28	0	43	5	Combined Cohorts	0.564449	69	7	91	6
RIDA	Discovery Cohort	0.159083	42	6	47	2	Replication Cohort	0.646119	27	1	44	4	Combined Cohorts	0.564449	69	7	91	6
YWHAE	Discovery Cohort	0.317283	42	6	46	3	Replication Cohort	1	27	1	45	3	Combined Cohorts	0.564449	69	7	91	6
NTRK3_ext	Discovery Cohort	0.552939	41	7	44	5	Replication Cohort	1	28	0	47	1	Combined Cohorts	0.564449	69	7	91	6
CUL5	Discovery Cohort	0.242268	46	2	49	0	Replication Cohort	1	28	0	47	1	Combined Cohorts	0.58274	74	2	96	1
LDHA	Discovery Cohort	0.242268	46	2	49	0	Replication Cohort	1	28	0	47	1	Combined Cohorts	0.58274	74	2	96	1
MAPK9	Discovery Cohort	0.242268	46	2	49	0	Replication Cohort	1	28	0	47	1	Combined Cohorts	0.58274	74	2	96	1
MSN	Discovery Cohort	0.242268	46	2	49	0	Replication Cohort	1	28	0	47	1	Combined Cohorts	0.58274	74	2	96	1
STAT3	Discovery Cohort	0.242268	46	2	49	0	Replication Cohort	1	28	0	47	1	Combined Cohorts	0.58274	74	2	96	1
TFCP2L1	Discovery Cohort	0.242268	46	2	49	0	Replication Cohort	1	28	0	47	1	Combined Cohorts	0.58274	74	2	96	1
ZSCAN18	Discovery Cohort	0.242268	46	2	49	0	Replication Cohort	1	28	0	47	1	Combined Cohorts	0.58274	74	2	96	1
DDX5	Discovery Cohort	0.494845	47	1	49	0	Replication Cohort	1	27	1	47	1	Combined Cohorts	0.58274	74	2	96	1
MLF1	Discovery Cohort	0.494845	47	1	49	0	Replication Cohort	1	27	1	47	1	Combined Cohorts	0.58274	74	2	96	1
RCAN1	Discovery Cohort	0.494845	47	1	49	0	Replication Cohort	1	27	1	47	1	Combined Cohorts	0.58274	74	2	96	1
SCYL3	Discovery Cohort	0.494845	47	1	49	0	Replication Cohort	1	27	1	47	1	Combined Cohorts	0.58274	74	2	96	1
DAPK2	Discovery Cohort	0.617146	46	2	48	1	Replication Cohort	1	28	0	48	0	Combined Cohorts	0.58274	74	2	96	1
LSM1	Discovery Cohort	0.617146	46	2	48	1	Replication Cohort	1	28	0	48	0	Combined Cohorts	0.58274	74	2	96	1
NFX1	Discovery Cohort	0.617146	46	2	48	1	Replication Cohort	1	28	0	48	0	Combined Cohorts	0.58274	74	2	96	1
PKMYT1	Discovery Cohort	0.617146	46	2	48	1	Replication Cohort	1	28	0	48	0	Combined Cohorts	0.58274	74	2	96	1
UTP14A	Discovery Cohort	0.617146	46	2	48	1	Replication Cohort	1	28	0	48	0	Combined Cohorts	0.58274	74	2	96	1
DCLK2	Discovery Cohort	1	47	1	48	1	Replication Cohort	0.368421	27	1	48	0	Combined Cohorts	0.58274	74	2	96	1
DUSP10	Discovery Cohort	1	48	0	49	0	Replication Cohort	0.550725	26	2	47	1	Combined Cohorts	0.58274	74	2	96	1
MALL	Discovery Cohort	1	47	1	48	1	Replication Cohort	0.368421	27	1	48	0	Combined Cohorts	0.58274	74	2	96	1
MED4	Discovery Cohort	1	47	1	48	1	Replication Cohort	0.368421	27	1	48	0	Combined Cohorts	0.58274	74	2	96	1
NR4A1	Discovery Cohort	1	47	1	48	1	Replication Cohort	0.368421	27	1	48	0	Combined Cohorts	0.58274	74	2	96	1
PSMA6	Discovery Cohort	1	47	1	48	1	Replication Cohort	0.368421	27	1	48	0	Combined Cohorts	0.58274	74	2	96	1
SECISBP2	Discovery Cohort	1	47	1	48	1	Replication Cohort	0.368421	27	1	48	0	Combined Cohorts	0.58274	74	2	96	1
TBL1X	Discovery Cohort	1	47	1	48	1	Replication Cohort	0.368421	27	1	48	0	Combined Cohorts	0.58274	74	2	96	1
HSPE1	Discovery Cohort	0.159083	42	6	47	2	Replication Cohort	1	26	2	43	5	Combined Cohorts	0.587605	68	8	90	7
ETV6	Discovery Cohort	0.78542	40	8	42	7	Replication Cohort	1	28	0	48	0	Combined Cohorts	0.587605	68	8	90	7
CRISP2	Discovery Cohort	0.502773	33	15	37	12	Replication Cohort	1	23	5	38	10	Combined Cohorts	0.596496	56	20	75	22
HRAS	Discovery Cohort	0.829676	32	16	34	15	Replication Cohort	1	24	4	41	7	Combined Cohorts	0.596496	56	20	75	22
COPB2	Discovery Cohort	1	32	16	33	16	Replication Cohort	0.150576	25	3	36	12	Combined Cohorts	0.608751	57	19	69	28
FOXR2	Discovery Cohort	0.48652	43	5	46	3	Replication Cohort	1	25	3	43	5	Combined Cohorts	0.609635	68	8	89	8
CT45A1	Discovery Cohort	0.524021	42	6	45	4	Replication Cohort	1	26	2	44	4	Combined Cohorts	0.609635	68	8	89	8
CEACAM7	Discovery Cohort	0.78542	40	8	42	7	Replication Cohort	1	28	0	47	1	Combined Cohorts	0.609635	68	8	89	8
FATE1	Discovery Cohort	0.658483	33	15	36	13	Replication Cohort	0.202225	22	6	30	18	Combined Cohorts	0.617121	55	21	66	31
CTAG2	Discovery Cohort	0.552939	41	7	44	5	Replication Cohort	1	26	2	44	4	Combined Cohorts	0.622538	67	9	88	9
NEUROD1	Discovery Cohort	0.77384	41	7	43	6	Replication Cohort	1	26	2	45	3	Combined Cohorts	0.622538	67	9	88	9
LATS1	Discovery Cohort	1	41	7	41	8	Replication Cohort	0.550725	26	2	47	1	Combined Cohorts	0.622538	67	9	88	9
BRSK2	Discovery Cohort	0.759275	43	5	42	7	Replication Cohort	1	26	2	43	5	Combined Cohorts	0.626738	69	7	85	12
CNN1	Discovery Cohort	0.658483	35	13	33	16	Replication Cohort	0.142647	14	14	33	15	Combined Cohorts	0.630464	49	27	66	31
BIRC7	Discovery Cohort	0.494845	47	1	49	0	Replication Cohort	0.292632	28	0	45	3	Combined Cohorts	0.631829	75	1	94	3
PHLDA2	Discovery Cohort	0.494845	47	1	49	0	Replication Cohort	0.292632	28	0	45	3	Combined Cohorts	0.631829	75	1	94	3
CCDC183	Discovery Cohort	0.617146	47	1	46	3	Replication Cohort	1	28	0	48	0	Combined Cohorts	0.631829	75	1	94	3
AK1	Discovery Cohort	1	47	1	48	1	Replication Cohort	0.528421	28	0	46	2	Combined Cohorts	0.631829	75	1	94	3
BRD2	Discovery Cohort	1	47	1	48	1	Replication Cohort	0.528421	28	0	46	2	Combined Cohorts	0.631829	75	1	94	3
CASP3	Discovery Cohort	1	48	0	49	0	Replication Cohort	1	27	1	45	3	Combined Cohorts	0.631829	75	1	94	3
CSNK2A1	Discovery Cohort	1	47	1	48	1	Replication Cohort	0.528421	28	0	46	2	Combined Cohorts	0.631829	75	1	94	3
FOSL2	Discovery Cohort	1	47	1	47	2	Replication Cohort	1	28	0	47	1	Combined Cohorts	0.631829	75	1	94	3
IDI1	Discovery Cohort	1	47	1	47	2	Replication Cohort	1	28	0	47	1	Combined Cohorts	0.631829	75	1	94	3
NDUFV3	Discovery Cohort	1	47	1	47	2	Replication Cohort	1	28	0	47	1	Combined Cohorts	0.631829	75	1	94	3
PIN1	Discovery Cohort	1	47	1	47	2	Replication Cohort	1	28	0	47	1	Combined Cohorts	0.631829	75	1	94	3
PLEKHA5	Discovery Cohort	1	47	1	47	2	Replication Cohort	1	28	0	47	1	Combined Cohorts	0.631829	75	1	94	3
POTEH	Discovery Cohort	1	47	1	48	1	Replication Cohort	0.528421	28	0	46	2	Combined Cohorts	0.631829	75	1	94	3
S100A7	Discovery Cohort	1	48	0	49	0	Replication Cohort	1	27	1	45	3	Combined Cohorts	0.631829	75	1	94	3
PYCR1	Discovery Cohort	0.417634	24	24	29	20	Replication Cohort	0.414715	23	5	35	13	Combined Cohorts	0.632831	47	29	64	33
GNAO1	Discovery Cohort	0.57595	40	8	43	6	Replication Cohort	1	26	2	44	4	Combined Cohorts	0.635008	66	10	87	10
RAN	Discovery Cohort	1	42	6	42	7	Replication Cohort	0.412359	24	4	45	3	Combined Cohorts	0.635008	66	10	87	10
BCR	Discovery Cohort	0.837321	29	19	28	21	Replication Cohort	0.811125	17	11	27	21	Combined Cohorts	0.643554	46	30	55	42
CRYAB	Discovery Cohort	0.511235	13	35	17	32	Replication Cohort	0.30638	22	6	32	16	Combined Cohorts	0.645982	35	41	49	48
INA	Discovery Cohort	1	38	10	39	10	Replication Cohort	1	27	1	47	1	Combined Cohorts	0.646949	65	11	86	11
ATP5B	Discovery Cohort	0.617146	46	2	48	1	Replication Cohort	1	27	1	47	1	Combined Cohorts	0.655067	73	3	95	2
STYX	Discovery Cohort	0.617146	46	2	48	1	Replication Cohort	1	27	1	47	1	Combined Cohorts	0.655067	73	3	95	2
ALPK1	Discovery Cohort	0.677524	45	3	47	2	Replication Cohort	1	28	0	48	0	Combined Cohorts	0.655067	73	3	95	2
CITED1	Discovery Cohort	0.677524	45	3	47	2	Replication Cohort	1	28	0	48	0	Combined Cohorts	0.655067	73	3	95	2
DCDC2	Discovery Cohort	1	47	1	48	1	Replication Cohort	0.550725	26	2	47	1	Combined Cohorts	0.655067	73	3	95	2
FOSL1	Discovery Cohort	1	47	1	48	1	Replication Cohort	0.550725	26	2	47	1	Combined Cohorts	0.655067	73	3	95	2
PFKFB4	Discovery Cohort	1	47	1	47	2	Replication Cohort	0.132632	26	2	48	0	Combined Cohorts	0.655067	73	3	95	2
PSMD9	Discovery Cohort	1	46	2	47	2	Replication Cohort	0.368421	27	1	48	0	Combined Cohorts	0.655067	73	3	95	2
RALBP1	Discovery Cohort	1	47	1	47	2	Replication Cohort	0.132632	26	2	48	0	Combined Cohorts	0.655067	73	3	95	2
MCMBP	Discovery Cohort	0.610195	38	10	41	8	Replication Cohort	1	26	2	44	4	Combined Cohorts	0.658333	64	12	85	12
ZBTB25	Discovery Cohort	0.623203	37	11	40	9	Replication Cohort	1	27	1	45	3	Combined Cohorts	0.658333	64	12	85	12
ETS2	Discovery Cohort	0.413028	39	9	43	6	Replication Cohort	0.736771	25	3	41	7	Combined Cohorts	0.669416	64	12	84	13
ELK1	Discovery Cohort	1	41	7	41	8	Replication Cohort	0.484071	23	5	43	5	Combined Cohorts	0.669416	64	12	84	13
STAT4	Discovery Cohort	0.809155	37	11	39	10	Replication Cohort	1	26	2	44	4	Combined Cohorts	0.676308	63	13	83	14
DMRTC2	Discovery Cohort	0.634214	38	10	36	13	Replication Cohort	0.646119	27	1	44	4	Combined Cohorts	0.679489	65	11	80	17
YWHAG	Discovery Cohort	0.623203	37	11	40	9	Replication Cohort	1	25	3	42	6	Combined Cohorts	0.683256	62	14	82	15
GSTT1	Discovery Cohort	0.794839	40	8	39	10	Replication Cohort	0.2104	21	7	42	6	Combined Cohorts	0.690191	61	15	81	16
RIPK1	Discovery Cohort	0.242268	46	2	49	0	Replication Cohort	0.290187	28	0	44	4	Combined Cohorts	0.69613	74	2	93	4
MAX	Discovery Cohort	0.617146	46	2	48	1	Replication Cohort	0.292632	28	0	45	3	Combined Cohorts	0.69613	74	2	93	4
BAD	Discovery Cohort	1	46	2	47	2	Replication Cohort	0.528421	28	0	46	2	Combined Cohorts	0.69613	74	2	93	4
DDIT3	Discovery Cohort	1	47	1	47	2	Replication Cohort	1	27	1	46	2	Combined Cohorts	0.69613	74	2	93	4
PSME1	Discovery Cohort	1	47	1	47	2	Replication Cohort	1	27	1	46	2	Combined Cohorts	0.69613	74	2	93	4
PTPA	Discovery Cohort	1	47	1	47	2	Replication Cohort	1	27	1	46	2	Combined Cohorts	0.69613	74	2	93	4
FOXN2	Discovery Cohort	0.36191	45	3	48	1	Replication Cohort	1	27	1	46	2	Combined Cohorts	0.700679	72	4	94	3
CBX5	Discovery Cohort	0.435668	44	4	47	2	Replication Cohort	1	28	0	47	1	Combined Cohorts	0.700679	72	4	94	3
RTFDC1	Discovery Cohort	0.435668	44	4	47	2	Replication Cohort	1	28	0	47	1	Combined Cohorts	0.700679	72	4	94	3
SSX2b	Discovery Cohort	0.617146	46	2	48	1	Replication Cohort	0.622527	26	2	46	2	Combined Cohorts	0.700679	72	4	94	3
ING4	Discovery Cohort	0.677524	45	3	47	2	Replication Cohort	1	27	1	47	1	Combined Cohorts	0.700679	72	4	94	3
MORC1	Discovery Cohort	0.714733	44	4	46	3	Replication Cohort	1	28	0	48	0	Combined Cohorts	0.700679	72	4	94	3
BATF	Discovery Cohort	1	46	2	47	2	Replication Cohort	0.550725	26	2	47	1	Combined Cohorts	0.700679	72	4	94	3
ZNF593	Discovery Cohort	1	34	14	34	15	Replication Cohort	0.703936	25	3	44	4	Combined Cohorts	0.707823	59	17	78	19
PRKAR1A	Discovery Cohort	0.366	37	11	33	16	Replication Cohort	1	24	4	42	6	Combined Cohorts	0.710546	61	15	75	22
STIP1	Discovery Cohort	0.823353	34	14	36	13	Replication Cohort	1	23	5	40	8	Combined Cohorts	0.716686	57	19	76	21
RARB	Discovery Cohort	0.677524	45	3	47	2	Replication Cohort	1	27	1	46	2	Combined Cohorts	0.731693	72	4	93	4
GRB7	Discovery Cohort	1	46	2	46	3	Replication Cohort	0.550725	26	2	47	1	Combined Cohorts	0.731693	72	4	93	4
YTHDF2	Discovery Cohort	1	45	3	46	3	Replication Cohort	1	27	1	47	1	Combined Cohorts	0.731693	72	4	93	4
FIP1L1	Discovery Cohort	0.435668	46	2	44	5	Replication Cohort	1	27	1	47	1	Combined Cohorts	0.732913	73	3	91	6
SPA17	Discovery Cohort	0.714733	45	3	44	5	Replication Cohort	1	28	0	47	1	Combined Cohorts	0.732913	73	3	91	6
CSRNP1	Discovery Cohort	1	46	2	46	3	Replication Cohort	1	27	1	45	3	Combined Cohorts	0.732913	73	3	91	6
HMG20B	Discovery Cohort	1	46	2	47	2	Replication Cohort	0.646119	27	1	44	4	Combined Cohorts	0.732913	73	3	91	6
PPP4R1	Discovery Cohort	1	45	3	45	4	Replication Cohort	0.528421	28	0	46	2	Combined Cohorts	0.732913	73	3	91	6
EEF1D	Discovery Cohort	0.826767	33	15	35	14	Replication Cohort	0.30638	22	6	32	16	Combined Cohorts	0.737297	55	21	67	30
TSSK6	Discovery Cohort	0.834214	30	18	32	17	Replication Cohort	0.317693	21	7	30	18	Combined Cohorts	0.748042	51	25	62	35
MAP4	Discovery Cohort	0.617146	46	2	48	1	Replication Cohort	0.703936	25	3	44	4	Combined Cohorts	0.750284	71	5	92	5
SMAD2	Discovery Cohort	0.714733	44	4	46	3	Replication Cohort	1	27	1	46	2	Combined Cohorts	0.750284	71	5	92	5
EPPIN	Discovery Cohort	0.740375	43	5	45	4	Replication Cohort	1	28	0	47	1	Combined Cohorts	0.750284	71	5	92	5
FUS	Discovery Cohort	1	48	0	49	0	Replication Cohort	0.484071	23	5	43	5	Combined Cohorts	0.750284	71	5	92	5
HNRNPUL1	Discovery Cohort	1	46	2	47	2	Replication Cohort	0.663564	25	3	45	3	Combined Cohorts	0.750284	71	5	92	5
RUNX1T1	Discovery Cohort	1	43	5	44	5	Replication Cohort	1	28	0	48	0	Combined Cohorts	0.750284	71	5	92	5
LDB2	Discovery Cohort	1	46	2	46	3	Replication Cohort	1	26	2	44	4	Combined Cohorts	0.757331	72	4	90	7
TCL1A	Discovery Cohort	1	45	3	46	3	Replication Cohort	0.646119	27	1	44	4	Combined Cohorts	0.757331	72	4	90	7
SH3GL1	Discovery Cohort	1	18	30	18	31	Replication Cohort	1	18	10	31	17	Combined Cohorts	0.759672	36	40	49	48
CARHSP1	Discovery Cohort	0.0592262	42	6	48	1	Replication Cohort	0.151199	28	0	43	5	Combined Cohorts	0.766319	70	6	91	6
C6	Discovery Cohort	0.48652	43	5	46	3	Replication Cohort	1	27	1	45	3	Combined Cohorts	0.766319	70	6	91	6
METTL3	Discovery Cohort	0.740375	43	5	45	4	Replication Cohort	1	27	1	46	2	Combined Cohorts	0.766319	70	6	91	6
MAPKAPK3	Discovery Cohort	1	44	4	45	4	Replication Cohort	0.622527	26	2	46	2	Combined Cohorts	0.766319	70	6	91	6
ABCF3	Discovery Cohort	0.317283	45	3	42	7	Replication Cohort	0.550725	26	2	47	1	Combined Cohorts	0.776721	71	5	89	8
TRAF2	Discovery Cohort	0.552939	43	5	41	8	Replication Cohort	1	28	0	48	0	Combined Cohorts	0.776721	71	5	89	8
BCL2L14	Discovery Cohort	1	43	5	44	5	Replication Cohort	0.292632	28	0	45	3	Combined Cohorts	0.776721	71	5	89	8
PTPN20	Discovery Cohort	1	44	4	44	5	Replication Cohort	1	27	1	45	3	Combined Cohorts	0.776721	71	5	89	8
USP10	Discovery Cohort	1	43	5	43	6	Replication Cohort	0.528421	28	0	46	2	Combined Cohorts	0.776721	71	5	89	8
SOD2	Discovery Cohort	0.111477	43	5	48	1	Replication Cohort	0.702506	26	2	42	6	Combined Cohorts	0.78021	69	7	90	7
KLHL12	Discovery Cohort	0.355982	41	7	45	4	Replication Cohort	0.292632	28	0	45	3	Combined Cohorts	0.78021	69	7	90	7
NELFE	Discovery Cohort	0.714733	45	3	44	5	Replication Cohort	0.185078	24	4	46	2	Combined Cohorts	0.78021	69	7	90	7
HCLS1	Discovery Cohort	1	44	4	44	5	Replication Cohort	0.351219	25	3	46	2	Combined Cohorts	0.78021	69	7	90	7
PRDX1	Discovery Cohort	1	44	4	45	4	Replication Cohort	0.663564	25	3	45	3	Combined Cohorts	0.78021	69	7	90	7
EPS15	Discovery Cohort	1	43	5	43	6	Replication Cohort	0.646119	27	1	44	4	Combined Cohorts	0.792359	70	6	87	10
HSF1	Discovery Cohort	0.77384	42	6	41	8	Replication Cohort	1	27	1	45	3	Combined Cohorts	0.803097	69	7	86	11
STAM2	Discovery Cohort	1	41	7	42	7	Replication Cohort	0.290187	28	0	44	4	Combined Cohorts	0.803097	69	7	86	11
DBNL	Discovery Cohort	0.232884	44	4	40	9	Replication Cohort	0.412359	24	4	45	3	Combined Cohorts	0.812684	68	8	85	12
AFP	Discovery Cohort	0.413028	39	9	43	6	Replication Cohort	0.404384	27	1	43	5	Combined Cohorts	0.815744	66	10	86	11
ZNF354A	Discovery Cohort	1	41	7	42	7	Replication Cohort	0.702506	26	2	42	6	Combined Cohorts	0.82132	67	9	84	13
ITPK1	Discovery Cohort	0.610195	38	10	41	8	Replication Cohort	0.646119	27	1	44	4	Combined Cohorts	0.822049	65	11	85	12
LY86	Discovery Cohort	0.80263	38	10	40	9	Replication Cohort	1	27	1	45	3	Combined Cohorts	0.822049	65	11	85	12
NRIP3	Discovery Cohort	1	41	7	41	8	Replication Cohort	0.456502	24	4	44	4	Combined Cohorts	0.822049	65	11	85	12
PCGF2	Discovery Cohort	0.594683	39	9	42	7	Replication Cohort	0.736771	25	3	41	7	Combined Cohorts	0.832823	64	12	83	14
RUFY1	Discovery Cohort	1	38	10	39	10	Replication Cohort	1	26	2	44	4	Combined Cohorts	0.832823	64	12	83	14
PSME3	Discovery Cohort	1	39	9	39	10	Replication Cohort	0.702506	26	2	42	6	Combined Cohorts	0.833676	65	11	81	16
TPI1	Discovery Cohort	0.306821	37	11	42	7	Replication Cohort	0.517683	25	3	39	9	Combined Cohorts	0.840223	62	14	81	16
LZTR1	Discovery Cohort	1	36	12	37	12	Replication Cohort	0.250371	27	1	42	6	Combined Cohorts	0.844133	63	13	79	18
MLLT6	Discovery Cohort	1	40	8	41	8	Replication Cohort	0.786465	22	6	36	12	Combined Cohorts	0.847506	62	14	77	20
MEF2C	Discovery Cohort	1	36	12	37	12	Replication Cohort	1	24	4	41	7	Combined Cohorts	0.850249	60	16	78	19
AFF4	Discovery Cohort	0.823353	13	35	15	34	Replication Cohort	1	9	19	15	33	Combined Cohorts	0.867679	22	54	30	67
SPATA19	Discovery Cohort	0.537786	27	21	31	18	Replication Cohort	0.202225	22	6	30	18	Combined Cohorts	0.874342	49	27	61	36
AURKA	Discovery Cohort	0.839999	25	23	24	25	Replication Cohort	0.633361	15	13	29	19	Combined Cohorts	0.878082	40	36	53	44
PSMD4	Discovery Cohort	0.839737	23	25	22	27	Replication Cohort	1	19	9	33	15	Combined Cohorts	0.878245	42	34	55	42
AKT3	Discovery Cohort	0.199146	41	7	46	3	Replication Cohort	0.0794336	28	0	42	6	Combined Cohorts	1	69	7	88	9
HSPD1	Discovery Cohort	0.242268	46	2	49	0	Replication Cohort	0.646119	27	1	44	4	Combined Cohorts	1	73	3	93	4
INPP5B	Discovery Cohort	0.242268	46	2	49	0	Replication Cohort	0.528421	28	0	46	2	Combined Cohorts	1	74	2	95	2
NICN1	Discovery Cohort	0.242268	46	2	49	0	Replication Cohort	0.528421	28	0	46	2	Combined Cohorts	1	74	2	95	2
OVOL1	Discovery Cohort	0.242268	46	2	49	0	Replication Cohort	0.528421	28	0	46	2	Combined Cohorts	1	74	2	95	2
BAG4	Discovery Cohort	0.317283	45	3	42	7	Replication Cohort	0.276373	23	5	44	4	Combined Cohorts	1	68	8	86	11
DFFA	Discovery Cohort	0.355982	41	7	45	4	Replication Cohort	0.250371	27	1	42	6	Combined Cohorts	1	68	8	87	10
FGFR1OP	Discovery Cohort	0.36191	45	3	48	1	Replication Cohort	0.528421	28	0	46	2	Combined Cohorts	1	73	3	94	3
SPG20	Discovery Cohort	0.36191	45	3	48	1	Replication Cohort	0.292632	28	0	45	3	Combined Cohorts	1	73	3	93	4
HSP90AA1	Discovery Cohort	0.387264	40	8	44	5	Replication Cohort	0.47173	26	2	41	7	Combined Cohorts	1	66	10	85	12
TPM3	Discovery Cohort	0.404753	20	28	16	33	Replication Cohort	0.626974	17	11	32	16	Combined Cohorts	1	37	39	48	49
GOT1	Discovery Cohort	0.413028	39	9	43	6	Replication Cohort	0.245214	27	1	41	7	Combined Cohorts	1	66	10	84	13
NRBF2	Discovery Cohort	0.413028	42	6	39	10	Replication Cohort	0.550725	26	2	47	1	Combined Cohorts	1	68	8	86	11
EEF1G	Discovery Cohort	0.48652	43	5	46	3	Replication Cohort	0.404384	27	1	43	5	Combined Cohorts	1	70	6	89	8
TXN2	Discovery Cohort	0.48652	43	5	46	3	Replication Cohort	0.404384	27	1	43	5	Combined Cohorts	1	70	6	89	8
AK7	Discovery Cohort	0.494845	47	1	49	0	Replication Cohort	1	28	0	47	1	Combined Cohorts	1	75	1	96	1
AP2M1	Discovery Cohort	0.494845	47	1	49	0	Replication Cohort	1	28	0	47	1	Combined Cohorts	1	75	1	96	1
CAMK4	Discovery Cohort	0.494845	47	1	49	0	Replication Cohort	0.528421	28	0	46	2	Combined Cohorts	1	75	1	95	2
CCND1	Discovery Cohort	0.494845	47	1	49	0	Replication Cohort	1	28	0	47	1	Combined Cohorts	1	75	1	96	1
CEACAM1	Discovery Cohort	0.494845	47	1	49	0	Replication Cohort	1	28	0	47	1	Combined Cohorts	1	75	1	96	1
CEBPG	Discovery Cohort	0.494845	47	1	49	0	Replication Cohort	1	28	0	47	1	Combined Cohorts	1	75	1	96	1
CKB	Discovery Cohort	0.494845	47	1	49	0	Replication Cohort	1	26	2	43	5	Combined Cohorts	1	73	3	92	5
DDR1	Discovery Cohort	0.494845	47	1	49	0	Replication Cohort	1	28	0	47	1	Combined Cohorts	1	75	1	96	1
DMPK	Discovery Cohort	0.494845	47	1	49	0	Replication Cohort	0.528421	28	0	46	2	Combined Cohorts	1	75	1	95	2
GLRX3	Discovery Cohort	0.494845	47	1	49	0	Replication Cohort	1	28	0	47	1	Combined Cohorts	1	75	1	96	1
GPC3	Discovery Cohort	0.494845	47	1	49	0	Replication Cohort	0.528421	28	0	46	2	Combined Cohorts	1	75	1	95	2
HOMER2	Discovery Cohort	0.494845	47	1	49	0	Replication Cohort	1	28	0	47	1	Combined Cohorts	1	75	1	96	1
HSBP1	Discovery Cohort	0.494845	47	1	49	0	Replication Cohort	1	27	1	46	2	Combined Cohorts	1	74	2	95	2
IRAK4	Discovery Cohort	0.494845	47	1	49	0	Replication Cohort	1	28	0	47	1	Combined Cohorts	1	75	1	96	1
IRF5	Discovery Cohort	0.494845	47	1	49	0	Replication Cohort	1	26	2	44	4	Combined Cohorts	1	73	3	93	4
KRT14	Discovery Cohort	0.494845	47	1	49	0	Replication Cohort	1	28	0	47	1	Combined Cohorts	1	75	1	96	1
MAGEA4	Discovery Cohort	0.494845	47	1	49	0	Replication Cohort	1	28	0	47	1	Combined Cohorts	1	75	1	96	1
MAGEB6	Discovery Cohort	0.494845	47	1	49	0	Replication Cohort	1	28	0	47	1	Combined Cohorts	1	75	1	96	1
MAPK3	Discovery Cohort	0.494845	47	1	49	0	Replication Cohort	1	28	0	47	1	Combined Cohorts	1	75	1	96	1
MEIS2	Discovery Cohort	0.494845	47	1	49	0	Replication Cohort	1	28	0	47	1	Combined Cohorts	1	75	1	96	1
MSC	Discovery Cohort	0.494845	47	1	49	0	Replication Cohort	1	28	0	47	1	Combined Cohorts	1	75	1	96	1
MYCN	Discovery Cohort	0.494845	47	1	49	0	Replication Cohort	1	28	0	47	1	Combined Cohorts	1	75	1	96	1
OAS2	Discovery Cohort	0.494845	47	1	49	0	Replication Cohort	1	28	0	47	1	Combined Cohorts	1	75	1	96	1
OIP5	Discovery Cohort	0.494845	47	1	49	0	Replication Cohort	1	28	0	47	1	Combined Cohorts	1	75	1	96	1
PRKAA2	Discovery Cohort	0.494845	47	1	49	0	Replication Cohort	1	28	0	47	1	Combined Cohorts	1	75	1	96	1
PTPN1	Discovery Cohort	0.494845	47	1	49	0	Replication Cohort	1	28	0	47	1	Combined Cohorts	1	75	1	96	1
SMN2	Discovery Cohort	0.494845	47	1	49	0	Replication Cohort	1	27	1	46	2	Combined Cohorts	1	74	2	95	2
SP1	Discovery Cohort	0.494845	47	1	49	0	Replication Cohort	1	28	0	47	1	Combined Cohorts	1	75	1	96	1
STAP1	Discovery Cohort	0.494845	47	1	49	0	Replication Cohort	1	26	2	45	3	Combined Cohorts	1	73	3	94	3
STK32C	Discovery Cohort	0.494845	47	1	49	0	Replication Cohort	1	28	0	47	1	Combined Cohorts	1	75	1	96	1
TROVE2	Discovery Cohort	0.494845	47	1	49	0	Replication Cohort	1	28	0	47	1	Combined Cohorts	1	75	1	96	1
UBP1	Discovery Cohort	0.494845	47	1	49	0	Replication Cohort	1	28	0	47	1	Combined Cohorts	1	75	1	96	1
ZNF19	Discovery Cohort	0.494845	47	1	49	0	Replication Cohort	0.528421	28	0	46	2	Combined Cohorts	1	75	1	95	2
ZNF449	Discovery Cohort	0.494845	47	1	49	0	Replication Cohort	1	28	0	47	1	Combined Cohorts	1	75	1	96	1
ZNF496	Discovery Cohort	0.494845	47	1	49	0	Replication Cohort	1	28	0	47	1	Combined Cohorts	1	75	1	96	1
CDC42	Discovery Cohort	0.494845	48	0	47	2	Replication Cohort	0.368421	27	1	48	0	Combined Cohorts	1	75	1	95	2
ELF1	Discovery Cohort	0.494845	48	0	47	2	Replication Cohort	0.138524	25	3	47	1	Combined Cohorts	1	73	3	94	3
RUVBL1	Discovery Cohort	0.494845	48	0	47	2	Replication Cohort	0.368421	27	1	48	0	Combined Cohorts	1	75	1	95	2
SUPT4H1	Discovery Cohort	0.494845	48	0	47	2	Replication Cohort	0.132632	26	2	48	0	Combined Cohorts	1	74	2	95	2
FGFR1_ext	Discovery Cohort	0.552939	41	7	44	5	Replication Cohort	0.292632	28	0	45	3	Combined Cohorts	1	69	7	89	8
ACVR2A	Discovery Cohort	0.617146	47	1	46	3	Replication Cohort	0.368421	27	1	48	0	Combined Cohorts	1	74	2	94	3
GAGE1	Discovery Cohort	0.617146	47	1	46	3	Replication Cohort	0.132632	26	2	48	0	Combined Cohorts	1	73	3	94	3
PAPSS2	Discovery Cohort	0.617146	47	1	46	3	Replication Cohort	0.663564	25	3	45	3	Combined Cohorts	1	72	4	91	6
AAK1	Discovery Cohort	0.617146	46	2	48	1	Replication Cohort	1	28	0	47	1	Combined Cohorts	1	74	2	95	2
MAPK1	Discovery Cohort	0.617146	46	2	48	1	Replication Cohort	1	28	0	47	1	Combined Cohorts	1	74	2	95	2
MLX	Discovery Cohort	0.617146	46	2	48	1	Replication Cohort	1	27	1	45	3	Combined Cohorts	1	73	3	93	4
PDPK1	Discovery Cohort	0.617146	46	2	48	1	Replication Cohort	1	28	0	47	1	Combined Cohorts	1	74	2	95	2
THRB	Discovery Cohort	0.617146	46	2	48	1	Replication Cohort	0.646119	27	1	44	4	Combined Cohorts	1	73	3	92	5
ASPSCR1	Discovery Cohort	0.677524	45	3	47	2	Replication Cohort	0.292632	28	0	45	3	Combined Cohorts	1	73	3	92	5
PTPN6	Discovery Cohort	0.677524	46	2	45	4	Replication Cohort	0.663564	25	3	45	3	Combined Cohorts	1	71	5	90	7
TP63	Discovery Cohort	0.677524	45	3	47	2	Replication Cohort	0.528421	28	0	46	2	Combined Cohorts	1	73	3	93	4
MAP3K13	Discovery Cohort	0.740375	43	5	45	4	Replication Cohort	0.646119	27	1	44	4	Combined Cohorts	1	70	6	89	8
MAPK8_tv2	Discovery Cohort	0.740375	44	4	43	6	Replication Cohort	0.622527	26	2	46	2	Combined Cohorts	1	70	6	89	8
MAPKAPK5	Discovery Cohort	0.740375	43	5	45	4	Replication Cohort	1	27	1	45	3	Combined Cohorts	1	70	6	90	7
TCF4	Discovery Cohort	0.740375	43	5	45	4	Replication Cohort	1	26	2	44	4	Combined Cohorts	1	69	7	89	8
ASCL1	Discovery Cohort	0.77384	41	7	43	6	Replication Cohort	0.528421	28	0	46	2	Combined Cohorts	1	69	7	89	8
CASP6	Discovery Cohort	0.77384	41	7	43	6	Replication Cohort	0.646119	27	1	44	4	Combined Cohorts	1	68	8	87	10
MOB3A	Discovery Cohort	0.77384	42	6	41	8	Replication Cohort	0.484071	23	5	43	5	Combined Cohorts	1	65	11	84	13
PELO	Discovery Cohort	0.77384	41	7	43	6	Replication Cohort	1	25	3	42	6	Combined Cohorts	1	66	10	85	12
XAGE4	Discovery Cohort	0.794839	39	9	41	8	Replication Cohort	0.757171	24	4	39	9	Combined Cohorts	1	63	13	80	17
CD5L	Discovery Cohort	0.809155	38	10	37	12	Replication Cohort	1	27	1	45	3	Combined Cohorts	1	65	11	82	15
CBFA2T3	Discovery Cohort	0.839737	25	23	27	22	Replication Cohort	0.635989	18	10	28	20	Combined Cohorts	1	43	33	55	42
A1BG	Discovery Cohort	1	48	0	49	0	Replication Cohort	1	28	0	48	0	Combined Cohorts	1	76	0	97	0
AARS	Discovery Cohort	1	48	0	49	0	Replication Cohort	1	28	0	47	1	Combined Cohorts	1	76	0	96	1
ABL2	Discovery Cohort	1	48	0	48	1	Replication Cohort	1	28	0	48	0	Combined Cohorts	1	76	0	96	1
ABT1	Discovery Cohort	1	48	0	49	0	Replication Cohort	1	28	0	48	0	Combined Cohorts	1	76	0	97	0
ACPP	Discovery Cohort	1	48	0	49	0	Replication Cohort	1	28	0	48	0	Combined Cohorts	1	76	0	97	0
ACRBP	Discovery Cohort	1	48	0	49	0	Replication Cohort	1	28	0	48	0	Combined Cohorts	1	76	0	97	0
ACTB	Discovery Cohort	1	48	0	49	0	Replication Cohort	1	28	0	48	0	Combined Cohorts	1	76	0	97	0
ACTL7B	Discovery Cohort	1	48	0	49	0	Replication Cohort	1	28	0	48	0	Combined Cohorts	1	76	0	97	0
ACTR2	Discovery Cohort	1	48	0	49	0	Replication Cohort	1	28	0	48	0	Combined Cohorts	1	76	0	97	0
ACVR1	Discovery Cohort	1	48	0	49	0	Replication Cohort	1	28	0	48	0	Combined Cohorts	1	76	0	97	0
ACVR1C	Discovery Cohort	1	48	0	49	0	Replication Cohort	1	28	0	48	0	Combined Cohorts	1	76	0	97	0
ADAM2	Discovery Cohort	1	48	0	49	0	Replication Cohort	1	28	0	48	0	Combined Cohorts	1	76	0	97	0
ADD1	Discovery Cohort	1	48	0	49	0	Replication Cohort	1	28	0	48	0	Combined Cohorts	1	76	0	97	0
AHSG	Discovery Cohort	1	48	0	49	0	Replication Cohort	1	28	0	47	1	Combined Cohorts	1	76	0	96	1
AICDA	Discovery Cohort	1	48	0	49	0	Replication Cohort	1	28	0	48	0	Combined Cohorts	1	76	0	97	0
AIF1	Discovery Cohort	1	48	0	49	0	Replication Cohort	1	28	0	48	0	Combined Cohorts	1	76	0	97	0
AIFM2	Discovery Cohort	1	48	0	49	0	Replication Cohort	1	28	0	47	1	Combined Cohorts	1	76	0	96	1
AIFM3	Discovery Cohort	1	48	0	49	0	Replication Cohort	1	28	0	48	0	Combined Cohorts	1	76	0	97	0
AIM2	Discovery Cohort	1	48	0	49	0	Replication Cohort	1	28	0	48	0	Combined Cohorts	1	76	0	97	0
AK2	Discovery Cohort	1	48	0	49	0	Replication Cohort	1	28	0	48	0	Combined Cohorts	1	76	0	97	0
AK4	Discovery Cohort	1	48	0	49	0	Replication Cohort	1	28	0	48	0	Combined Cohorts	1	76	0	97	0
AKAP3	Discovery Cohort	1	48	0	49	0	Replication Cohort	1	28	0	48	0	Combined Cohorts	1	76	0	97	0
AKT1	Discovery Cohort	1	48	0	49	0	Replication Cohort	1	28	0	48	0	Combined Cohorts	1	76	0	97	0
ALOX15B	Discovery Cohort	1	47	1	48	1	Replication Cohort	1	28	0	48	0	Combined Cohorts	1	75	1	96	1
ALX1	Discovery Cohort	1	48	0	49	0	Replication Cohort	1	28	0	48	0	Combined Cohorts	1	76	0	97	0
AMD1	Discovery Cohort	1	48	0	49	0	Replication Cohort	1	28	0	48	0	Combined Cohorts	1	76	0	97	0
ANKRD45	Discovery Cohort	1	48	0	48	1	Replication Cohort	1	28	0	48	0	Combined Cohorts	1	76	0	96	1
ANXA1	Discovery Cohort	1	48	0	49	0	Replication Cohort	1	28	0	48	0	Combined Cohorts	1	76	0	97	0
ANXA2	Discovery Cohort	1	48	0	49	0	Replication Cohort	1	28	0	48	0	Combined Cohorts	1	76	0	97	0
APEX1	Discovery Cohort	1	48	0	49	0	Replication Cohort	1	27	1	47	1	Combined Cohorts	1	75	1	96	1
API5	Discovery Cohort	1	48	0	49	0	Replication Cohort	1	28	0	48	0	Combined Cohorts	1	76	0	97	0
APP	Discovery Cohort	1	48	0	49	0	Replication Cohort	1	28	0	48	0	Combined Cohorts	1	76	0	97	0
ARHGDIB	Discovery Cohort	1	48	0	49	0	Replication Cohort	1	28	0	48	0	Combined Cohorts	1	76	0	97	0
ARHGDIG	Discovery Cohort	1	48	0	49	0	Replication Cohort	1	28	0	48	0	Combined Cohorts	1	76	0	97	0
ARL1	Discovery Cohort	1	48	0	49	0	Replication Cohort	1	28	0	48	0	Combined Cohorts	1	76	0	97	0
ARMC3	Discovery Cohort	1	48	0	49	0	Replication Cohort	1	28	0	48	0	Combined Cohorts	1	76	0	97	0
ARNT	Discovery Cohort	1	48	0	49	0	Replication Cohort	1	28	0	47	1	Combined Cohorts	1	76	0	96	1
ARX	Discovery Cohort	1	48	0	49	0	Replication Cohort	1	28	0	47	1	Combined Cohorts	1	76	0	96	1
ATF1	Discovery Cohort	1	48	0	49	0	Replication Cohort	1	28	0	48	0	Combined Cohorts	1	76	0	97	0
ATF2	Discovery Cohort	1	48	0	48	1	Replication Cohort	0.622527	26	2	46	2	Combined Cohorts	1	74	2	94	3
ATF5	Discovery Cohort	1	48	0	49	0	Replication Cohort	1	28	0	48	0	Combined Cohorts	1	76	0	97	0
ATG12	Discovery Cohort	1	47	1	47	2	Replication Cohort	1	28	0	48	0	Combined Cohorts	1	75	1	95	2
ATG7	Discovery Cohort	1	48	0	49	0	Replication Cohort	1	28	0	47	1	Combined Cohorts	1	76	0	96	1
ATIC	Discovery Cohort	1	48	0	49	0	Replication Cohort	1	28	0	48	0	Combined Cohorts	1	76	0	97	0
ATXN3	Discovery Cohort	1	47	1	48	1	Replication Cohort	1	28	0	47	1	Combined Cohorts	1	75	1	95	2
AURKB	Discovery Cohort	1	48	0	49	0	Replication Cohort	1	28	0	48	0	Combined Cohorts	1	76	0	97	0
AXL_int	Discovery Cohort	1	48	0	49	0	Replication Cohort	1	28	0	48	0	Combined Cohorts	1	76	0	97	0
BAG3	Discovery Cohort	1	48	0	49	0	Replication Cohort	1	28	0	47	1	Combined Cohorts	1	76	0	96	1
BAGE2	Discovery Cohort	1	48	0	49	0	Replication Cohort	1	28	0	48	0	Combined Cohorts	1	76	0	97	0
BANK1	Discovery Cohort	1	48	0	48	1	Replication Cohort	1	28	0	48	0	Combined Cohorts	1	76	0	96	1
BCKDK	Discovery Cohort	1	48	0	49	0	Replication Cohort	1	28	0	48	0	Combined Cohorts	1	76	0	97	0
BCL2A1	Discovery Cohort	1	48	0	49	0	Replication Cohort	1	28	0	48	0	Combined Cohorts	1	76	0	97	0
BDNF	Discovery Cohort	1	48	0	49	0	Replication Cohort	1	28	0	48	0	Combined Cohorts	1	76	0	97	0
BIRC3	Discovery Cohort	1	48	0	49	0	Replication Cohort	1	28	0	48	0	Combined Cohorts	1	76	0	97	0
BIRC5	Discovery Cohort	1	48	0	49	0	Replication Cohort	0.622527	26	2	46	2	Combined Cohorts	1	74	2	95	2
BLK	Discovery Cohort	1	48	0	48	1	Replication Cohort	1	27	1	47	1	Combined Cohorts	1	75	1	95	2
BLZF1	Discovery Cohort	1	48	0	49	0	Replication Cohort	1	28	0	48	0	Combined Cohorts	1	76	0	97	0
BMP7	Discovery Cohort	1	48	0	49	0	Replication Cohort	1	28	0	47	1	Combined Cohorts	1	76	0	96	1
BMPR1A	Discovery Cohort	1	48	0	49	0	Replication Cohort	1	28	0	47	1	Combined Cohorts	1	76	0	96	1
BMPR1B	Discovery Cohort	1	48	0	49	0	Replication Cohort	1	28	0	48	0	Combined Cohorts	1	76	0	97	0
BMPR2	Discovery Cohort	1	48	0	49	0	Replication Cohort	1	28	0	48	0	Combined Cohorts	1	76	0	97	0
BMX	Discovery Cohort	1	48	0	49	0	Replication Cohort	1	28	0	48	0	Combined Cohorts	1	76	0	97	0
BPI	Discovery Cohort	1	47	1	48	1	Replication Cohort	1	28	0	47	1	Combined Cohorts	1	75	1	95	2
BPIFA1	Discovery Cohort	1	48	0	49	0	Replication Cohort	1	28	0	48	0	Combined Cohorts	1	76	0	97	0
BTF3	Discovery Cohort	1	48	0	48	1	Replication Cohort	0.368421	27	1	48	0	Combined Cohorts	1	75	1	96	1
BTRC	Discovery Cohort	1	48	0	49	0	Replication Cohort	1	28	0	48	0	Combined Cohorts	1	76	0	97	0
BUB1B	Discovery Cohort	1	48	0	49	0	Replication Cohort	1	28	0	48	0	Combined Cohorts	1	76	0	97	0
C1orf216	Discovery Cohort	1	48	0	48	1	Replication Cohort	1	28	0	48	0	Combined Cohorts	1	76	0	96	1
C4BPA	Discovery Cohort	1	48	0	49	0	Replication Cohort	1	28	0	48	0	Combined Cohorts	1	76	0	97	0
CAB39L	Discovery Cohort	1	47	1	48	1	Replication Cohort	1	28	0	48	0	Combined Cohorts	1	75	1	96	1
CALML4	Discovery Cohort	1	48	0	49	0	Replication Cohort	1	28	0	48	0	Combined Cohorts	1	76	0	97	0
CALR	Discovery Cohort	1	48	0	49	0	Replication Cohort	1	28	0	48	0	Combined Cohorts	1	76	0	97	0
CALR3	Discovery Cohort	1	48	0	48	1	Replication Cohort	1	28	0	48	0	Combined Cohorts	1	76	0	96	1
CALU	Discovery Cohort	1	48	0	49	0	Replication Cohort	1	28	0	48	0	Combined Cohorts	1	76	0	97	0
CAMK1G	Discovery Cohort	1	48	0	49	0	Replication Cohort	1	28	0	48	0	Combined Cohorts	1	76	0	97	0
CAMK2A	Discovery Cohort	1	48	0	48	1	Replication Cohort	1	28	0	48	0	Combined Cohorts	1	76	0	96	1
CAMK2D	Discovery Cohort	1	48	0	48	1	Replication Cohort	1	28	0	48	0	Combined Cohorts	1	76	0	96	1
CAMKK1	Discovery Cohort	1	48	0	49	0	Replication Cohort	1	28	0	48	0	Combined Cohorts	1	76	0	97	0
CAMKK2	Discovery Cohort	1	47	1	47	2	Replication Cohort	1	28	0	48	0	Combined Cohorts	1	75	1	95	2
CAPG	Discovery Cohort	1	48	0	49	0	Replication Cohort	1	28	0	48	0	Combined Cohorts	1	76	0	97	0
CARD8	Discovery Cohort	1	48	0	49	0	Replication Cohort	1	28	0	48	0	Combined Cohorts	1	76	0	97	0
CASP1	Discovery Cohort	1	48	0	49	0	Replication Cohort	1	28	0	48	0	Combined Cohorts	1	76	0	97	0
CASP10	Discovery Cohort	1	48	0	49	0	Replication Cohort	1	28	0	48	0	Combined Cohorts	1	76	0	97	0
CASP4	Discovery Cohort	1	48	0	49	0	Replication Cohort	1	28	0	48	0	Combined Cohorts	1	76	0	97	0
CASP9	Discovery Cohort	1	48	0	49	0	Replication Cohort	1	28	0	48	0	Combined Cohorts	1	76	0	97	0
CBLC	Discovery Cohort	1	48	0	49	0	Replication Cohort	1	28	0	48	0	Combined Cohorts	1	76	0	97	0
CCDC33	Discovery Cohort	1	48	0	49	0	Replication Cohort	1	28	0	48	0	Combined Cohorts	1	76	0	97	0
CCM2	Discovery Cohort	1	45	3	46	3	Replication Cohort	1	28	0	48	0	Combined Cohorts	1	73	3	94	3
CCNA1	Discovery Cohort	1	48	0	49	0	Replication Cohort	1	28	0	48	0	Combined Cohorts	1	76	0	97	0
CCNB1IP1	Discovery Cohort	1	48	0	49	0	Replication Cohort	1	28	0	48	0	Combined Cohorts	1	76	0	97	0
CCND2	Discovery Cohort	1	48	0	49	0	Replication Cohort	1	28	0	48	0	Combined Cohorts	1	76	0	97	0
CCNH	Discovery Cohort	1	48	0	49	0	Replication Cohort	1	28	0	48	0	Combined Cohorts	1	76	0	97	0
CCR5	Discovery Cohort	1	48	0	49	0	Replication Cohort	1	28	0	48	0	Combined Cohorts	1	76	0	97	0
CCT5	Discovery Cohort	1	48	0	49	0	Replication Cohort	1	28	0	48	0	Combined Cohorts	1	76	0	97	0
CD276	Discovery Cohort	1	48	0	49	0	Replication Cohort	1	28	0	48	0	Combined Cohorts	1	76	0	97	0
CDC25A	Discovery Cohort	1	48	0	49	0	Replication Cohort	1	28	0	47	1	Combined Cohorts	1	76	0	96	1
CDC25C	Discovery Cohort	1	48	0	48	1	Replication Cohort	1	28	0	48	0	Combined Cohorts	1	76	0	96	1
CDH19	Discovery Cohort	1	48	0	49	0	Replication Cohort	1	28	0	48	0	Combined Cohorts	1	76	0	97	0
CDK11B	Discovery Cohort	1	47	1	48	1	Replication Cohort	1	28	0	47	1	Combined Cohorts	1	75	1	95	2
CDK18	Discovery Cohort	1	48	0	49	0	Replication Cohort	1	28	0	48	0	Combined Cohorts	1	76	0	97	0
CDK2	Discovery Cohort	1	48	0	49	0	Replication Cohort	1	28	0	47	1	Combined Cohorts	1	76	0	96	1
CDK20	Discovery Cohort	1	48	0	49	0	Replication Cohort	1	28	0	48	0	Combined Cohorts	1	76	0	97	0
CDK3	Discovery Cohort	1	48	0	49	0	Replication Cohort	1	28	0	48	0	Combined Cohorts	1	76	0	97	0
CDK5	Discovery Cohort	1	47	1	48	1	Replication Cohort	1	28	0	47	1	Combined Cohorts	1	75	1	95	2
CDK8	Discovery Cohort	1	48	0	49	0	Replication Cohort	1	28	0	48	0	Combined Cohorts	1	76	0	97	0
CDK9	Discovery Cohort	1	48	0	49	0	Replication Cohort	1	28	0	48	0	Combined Cohorts	1	76	0	97	0
CDKN1A	Discovery Cohort	1	48	0	49	0	Replication Cohort	1	28	0	48	0	Combined Cohorts	1	76	0	97	0
CDKN2A	Discovery Cohort	1	48	0	49	0	Replication Cohort	1	28	0	48	0	Combined Cohorts	1	76	0	97	0
CDKN2B	Discovery Cohort	1	48	0	49	0	Replication Cohort	1	28	0	48	0	Combined Cohorts	1	76	0	97	0
CDO1	Discovery Cohort	1	48	0	49	0	Replication Cohort	1	28	0	48	0	Combined Cohorts	1	76	0	97	0
CEACAM8	Discovery Cohort	1	48	0	49	0	Replication Cohort	1	28	0	48	0	Combined Cohorts	1	76	0	97	0
CEP55	Discovery Cohort	1	48	0	49	0	Replication Cohort	1	28	0	47	1	Combined Cohorts	1	76	0	96	1
CHEK1	Discovery Cohort	1	48	0	49	0	Replication Cohort	1	28	0	48	0	Combined Cohorts	1	76	0	97	0
CHI3L1	Discovery Cohort	1	48	0	49	0	Replication Cohort	1	28	0	48	0	Combined Cohorts	1	76	0	97	0
CIDEB	Discovery Cohort	1	48	0	49	0	Replication Cohort	1	28	0	47	1	Combined Cohorts	1	76	0	96	1
CIDEC	Discovery Cohort	1	48	0	48	1	Replication Cohort	1	28	0	48	0	Combined Cohorts	1	76	0	96	1
CKM	Discovery Cohort	1	48	0	49	0	Replication Cohort	1	28	0	48	0	Combined Cohorts	1	76	0	97	0
CKMT2	Discovery Cohort	1	48	0	49	0	Replication Cohort	1	28	0	48	0	Combined Cohorts	1	76	0	97	0
CLK1	Discovery Cohort	1	48	0	49	0	Replication Cohort	1	28	0	48	0	Combined Cohorts	1	76	0	97	0
CMPK1	Discovery Cohort	1	48	0	49	0	Replication Cohort	1	28	0	48	0	Combined Cohorts	1	76	0	97	0
CNOT2	Discovery Cohort	1	48	0	48	1	Replication Cohort	1	28	0	48	0	Combined Cohorts	1	76	0	96	1
CNOT8	Discovery Cohort	1	48	0	49	0	Replication Cohort	1	28	0	48	0	Combined Cohorts	1	76	0	97	0
CNOT9	Discovery Cohort	1	48	0	49	0	Replication Cohort	1	28	0	47	1	Combined Cohorts	1	76	0	96	1
CNRIP1	Discovery Cohort	1	48	0	49	0	Replication Cohort	1	28	0	48	0	Combined Cohorts	1	76	0	97	0
COMMD3	Discovery Cohort	1	48	0	49	0	Replication Cohort	1	28	0	48	0	Combined Cohorts	1	76	0	97	0
COPG2	Discovery Cohort	1	48	0	49	0	Replication Cohort	1	28	0	48	0	Combined Cohorts	1	76	0	97	0
COQ8B	Discovery Cohort	1	48	0	49	0	Replication Cohort	1	28	0	48	0	Combined Cohorts	1	76	0	97	0
COX6C	Discovery Cohort	1	48	0	49	0	Replication Cohort	1	28	0	48	0	Combined Cohorts	1	76	0	97	0
CPA4	Discovery Cohort	1	48	0	49	0	Replication Cohort	1	28	0	48	0	Combined Cohorts	1	76	0	97	0
CPM	Discovery Cohort	1	48	0	49	0	Replication Cohort	1	28	0	48	0	Combined Cohorts	1	76	0	97	0
CPXCR1	Discovery Cohort	1	48	0	49	0	Replication Cohort	1	28	0	48	0	Combined Cohorts	1	76	0	97	0
CREB1	Discovery Cohort	1	48	0	49	0	Replication Cohort	1	28	0	47	1	Combined Cohorts	1	76	0	96	1
CSAG2	Discovery Cohort	1	48	0	49	0	Replication Cohort	1	28	0	48	0	Combined Cohorts	1	76	0	97	0
CSNK1G1	Discovery Cohort	1	48	0	49	0	Replication Cohort	1	28	0	47	1	Combined Cohorts	1	76	0	96	1
CST4	Discovery Cohort	1	48	0	49	0	Replication Cohort	1	28	0	48	0	Combined Cohorts	1	76	0	97	0
CT62	Discovery Cohort	1	48	0	49	0	Replication Cohort	1	28	0	48	0	Combined Cohorts	1	76	0	97	0
CT83	Discovery Cohort	1	48	0	49	0	Replication Cohort	1	28	0	48	0	Combined Cohorts	1	76	0	97	0
CTAGE1	Discovery Cohort	1	48	0	48	1	Replication Cohort	1	28	0	48	0	Combined Cohorts	1	76	0	96	1
CTAGE5	Discovery Cohort	1	48	0	49	0	Replication Cohort	1	28	0	48	0	Combined Cohorts	1	76	0	97	0
CTNNBL1	Discovery Cohort	1	48	0	49	0	Replication Cohort	1	28	0	48	0	Combined Cohorts	1	76	0	97	0
CTSD	Discovery Cohort	1	48	0	49	0	Replication Cohort	1	28	0	48	0	Combined Cohorts	1	76	0	97	0
CTSE	Discovery Cohort	1	48	0	49	0	Replication Cohort	1	28	0	47	1	Combined Cohorts	1	76	0	96	1
CTTN	Discovery Cohort	1	48	0	49	0	Replication Cohort	1	28	0	47	1	Combined Cohorts	1	76	0	96	1
CXCR2	Discovery Cohort	1	48	0	49	0	Replication Cohort	1	28	0	48	0	Combined Cohorts	1	76	0	97	0
CXCR4	Discovery Cohort	1	48	0	49	0	Replication Cohort	1	28	0	47	1	Combined Cohorts	1	76	0	96	1
CXCR6	Discovery Cohort	1	48	0	49	0	Replication Cohort	1	28	0	48	0	Combined Cohorts	1	76	0	97	0
CYCS	Discovery Cohort	1	48	0	49	0	Replication Cohort	1	28	0	48	0	Combined Cohorts	1	76	0	97	0
CYLD	Discovery Cohort	1	48	0	49	0	Replication Cohort	1	27	1	47	1	Combined Cohorts	1	75	1	96	1
CYP1B1	Discovery Cohort	1	48	0	49	0	Replication Cohort	1	28	0	48	0	Combined Cohorts	1	76	0	97	0
DAPK1	Discovery Cohort	1	48	0	49	0	Replication Cohort	1	28	0	48	0	Combined Cohorts	1	76	0	97	0
DCAF12	Discovery Cohort	1	48	0	49	0	Replication Cohort	1	28	0	48	0	Combined Cohorts	1	76	0	97	0
DCLK1	Discovery Cohort	1	48	0	49	0	Replication Cohort	1	28	0	48	0	Combined Cohorts	1	76	0	97	0
DCT	Discovery Cohort	1	48	0	49	0	Replication Cohort	1	28	0	48	0	Combined Cohorts	1	76	0	97	0
DDB2	Discovery Cohort	1	48	0	49	0	Replication Cohort	1	28	0	48	0	Combined Cohorts	1	76	0	97	0
DDR1_ext	Discovery Cohort	1	48	0	49	0	Replication Cohort	1	28	0	48	0	Combined Cohorts	1	76	0	97	0
DDR1_int	Discovery Cohort	1	48	0	49	0	Replication Cohort	1	28	0	48	0	Combined Cohorts	1	76	0	97	0
DEDD	Discovery Cohort	1	48	0	49	0	Replication Cohort	1	28	0	48	0	Combined Cohorts	1	76	0	97	0
DEK	Discovery Cohort	1	48	0	49	0	Replication Cohort	1	28	0	48	0	Combined Cohorts	1	76	0	97	0
DGUOK	Discovery Cohort	1	48	0	49	0	Replication Cohort	1	28	0	48	0	Combined Cohorts	1	76	0	97	0
DKK1	Discovery Cohort	1	48	0	49	0	Replication Cohort	1	28	0	48	0	Combined Cohorts	1	76	0	97	0
DKKL1	Discovery Cohort	1	48	0	49	0	Replication Cohort	1	28	0	48	0	Combined Cohorts	1	76	0	97	0
DLX1	Discovery Cohort	1	48	0	49	0	Replication Cohort	1	28	0	48	0	Combined Cohorts	1	76	0	97	0
DLX3	Discovery Cohort	1	48	0	49	0	Replication Cohort	1	28	0	48	0	Combined Cohorts	1	76	0	97	0
DLX4	Discovery Cohort	1	48	0	49	0	Replication Cohort	1	28	0	47	1	Combined Cohorts	1	76	0	96	1
DMAP1	Discovery Cohort	1	48	0	49	0	Replication Cohort	1	28	0	48	0	Combined Cohorts	1	76	0	97	0
DMRTB1	Discovery Cohort	1	47	1	48	1	Replication Cohort	1	28	0	47	1	Combined Cohorts	1	75	1	95	2
DNAJB1	Discovery Cohort	1	47	1	48	1	Replication Cohort	1	28	0	47	1	Combined Cohorts	1	75	1	95	2
DNM1L	Discovery Cohort	1	48	0	49	0	Replication Cohort	1	28	0	47	1	Combined Cohorts	1	76	0	96	1
DNM2	Discovery Cohort	1	48	0	49	0	Replication Cohort	1	28	0	48	0	Combined Cohorts	1	76	0	97	0
DNMT3L	Discovery Cohort	1	48	0	49	0	Replication Cohort	1	28	0	48	0	Combined Cohorts	1	76	0	97	0
DPF2	Discovery Cohort	1	48	0	49	0	Replication Cohort	1	28	0	48	0	Combined Cohorts	1	76	0	97	0
DR1	Discovery Cohort	1	48	0	49	0	Replication Cohort	1	28	0	47	1	Combined Cohorts	1	76	0	96	1
DRD2	Discovery Cohort	1	48	0	49	0	Replication Cohort	1	28	0	48	0	Combined Cohorts	1	76	0	97	0
DSTYK	Discovery Cohort	1	48	0	49	0	Replication Cohort	1	28	0	48	0	Combined Cohorts	1	76	0	97	0
DTYMK	Discovery Cohort	1	48	0	49	0	Replication Cohort	1	28	0	48	0	Combined Cohorts	1	76	0	97	0
DUSP13	Discovery Cohort	1	48	0	49	0	Replication Cohort	1	28	0	48	0	Combined Cohorts	1	76	0	97	0
DUSP14	Discovery Cohort	1	48	0	49	0	Replication Cohort	1	28	0	48	0	Combined Cohorts	1	76	0	97	0
DUSP18	Discovery Cohort	1	48	0	49	0	Replication Cohort	1	28	0	48	0	Combined Cohorts	1	76	0	97	0
DUSP4	Discovery Cohort	1	48	0	49	0	Replication Cohort	1	28	0	48	0	Combined Cohorts	1	76	0	97	0
DVL2	Discovery Cohort	1	48	0	49	0	Replication Cohort	1	28	0	48	0	Combined Cohorts	1	76	0	97	0
DYNC1LI2	Discovery Cohort	1	48	0	49	0	Replication Cohort	1	28	0	48	0	Combined Cohorts	1	76	0	97	0
DYRK3	Discovery Cohort	1	48	0	49	0	Replication Cohort	1	28	0	48	0	Combined Cohorts	1	76	0	97	0
E2F6	Discovery Cohort	1	48	0	49	0	Replication Cohort	1	28	0	48	0	Combined Cohorts	1	76	0	97	0
E6	Discovery Cohort	1	48	0	49	0	Replication Cohort	1	28	0	48	0	Combined Cohorts	1	76	0	97	0
EEF1A1	Discovery Cohort	1	48	0	49	0	Replication Cohort	1	28	0	47	1	Combined Cohorts	1	76	0	96	1
EEF2K	Discovery Cohort	1	48	0	49	0	Replication Cohort	1	28	0	48	0	Combined Cohorts	1	76	0	97	0
EFHD2	Discovery Cohort	1	47	1	48	1	Replication Cohort	1	28	0	48	0	Combined Cohorts	1	75	1	96	1
EGFR_int	Discovery Cohort	1	48	0	48	1	Replication Cohort	1	28	0	48	0	Combined Cohorts	1	76	0	96	1
EGR2	Discovery Cohort	1	48	0	49	0	Replication Cohort	1	28	0	48	0	Combined Cohorts	1	76	0	97	0
EHMT2	Discovery Cohort	1	47	1	48	1	Replication Cohort	1	28	0	48	0	Combined Cohorts	1	75	1	96	1
EIF4A3	Discovery Cohort	1	48	0	49	0	Replication Cohort	1	28	0	47	1	Combined Cohorts	1	76	0	96	1
EIF4EBP1	Discovery Cohort	1	48	0	49	0	Replication Cohort	1	28	0	48	0	Combined Cohorts	1	76	0	97	0
ELF2	Discovery Cohort	1	48	0	49	0	Replication Cohort	1	28	0	48	0	Combined Cohorts	1	76	0	97	0
ELF4	Discovery Cohort	1	48	0	49	0	Replication Cohort	1	28	0	48	0	Combined Cohorts	1	76	0	97	0
ELF5	Discovery Cohort	1	48	0	49	0	Replication Cohort	1	28	0	48	0	Combined Cohorts	1	76	0	97	0
ELMOD1	Discovery Cohort	1	47	1	48	1	Replication Cohort	1	28	0	48	0	Combined Cohorts	1	75	1	96	1
ELMOD3	Discovery Cohort	1	48	0	49	0	Replication Cohort	1	28	0	48	0	Combined Cohorts	1	76	0	97	0
ELOA	Discovery Cohort	1	48	0	49	0	Replication Cohort	1	28	0	48	0	Combined Cohorts	1	76	0	97	0
ELOVL4	Discovery Cohort	1	48	0	49	0	Replication Cohort	1	28	0	48	0	Combined Cohorts	1	76	0	97	0
EPAS1	Discovery Cohort	1	48	0	49	0	Replication Cohort	1	28	0	48	0	Combined Cohorts	1	76	0	97	0
EPCAM	Discovery Cohort	1	48	0	49	0	Replication Cohort	1	28	0	48	0	Combined Cohorts	1	76	0	97	0
EPHA10	Discovery Cohort	1	47	1	48	1	Replication Cohort	1	28	0	47	1	Combined Cohorts	1	75	1	95	2
EPHA2	Discovery Cohort	1	48	0	49	0	Replication Cohort	1	28	0	48	0	Combined Cohorts	1	76	0	97	0
EPHA3_ext	Discovery Cohort	1	48	0	49	0	Replication Cohort	1	28	0	48	0	Combined Cohorts	1	76	0	97	0
EPHB3_int	Discovery Cohort	1	48	0	49	0	Replication Cohort	1	28	0	48	0	Combined Cohorts	1	76	0	97	0
EPHB4	Discovery Cohort	1	48	0	48	1	Replication Cohort	1	28	0	48	0	Combined Cohorts	1	76	0	96	1
ERBB3_int	Discovery Cohort	1	48	0	49	0	Replication Cohort	1	28	0	48	0	Combined Cohorts	1	76	0	97	0
ERCC2	Discovery Cohort	1	48	0	49	0	Replication Cohort	1	28	0	48	0	Combined Cohorts	1	76	0	97	0
ERCC3	Discovery Cohort	1	48	0	49	0	Replication Cohort	1	28	0	48	0	Combined Cohorts	1	76	0	97	0
ERCC5	Discovery Cohort	1	48	0	49	0	Replication Cohort	1	28	0	48	0	Combined Cohorts	1	76	0	97	0
ESR2	Discovery Cohort	1	48	0	49	0	Replication Cohort	1	28	0	48	0	Combined Cohorts	1	76	0	97	0
ETNK2	Discovery Cohort	1	48	0	49	0	Replication Cohort	1	28	0	48	0	Combined Cohorts	1	76	0	97	0
EWSR1	Discovery Cohort	1	48	0	49	0	Replication Cohort	1	27	1	47	1	Combined Cohorts	1	75	1	96	1
EXOSC10	Discovery Cohort	1	48	0	49	0	Replication Cohort	1	28	0	48	0	Combined Cohorts	1	76	0	97	0
EXOSC4	Discovery Cohort	1	48	0	49	0	Replication Cohort	1	28	0	48	0	Combined Cohorts	1	76	0	97	0
EXOSC8	Discovery Cohort	1	48	0	49	0	Replication Cohort	1	28	0	48	0	Combined Cohorts	1	76	0	97	0
EXT1	Discovery Cohort	1	48	0	49	0	Replication Cohort	1	28	0	48	0	Combined Cohorts	1	76	0	97	0
EZR	Discovery Cohort	1	47	1	48	1	Replication Cohort	1	28	0	48	0	Combined Cohorts	1	75	1	96	1
FAM133A	Discovery Cohort	1	48	0	49	0	Replication Cohort	1	28	0	48	0	Combined Cohorts	1	76	0	97	0
FAM46D	Discovery Cohort	1	48	0	49	0	Replication Cohort	1	28	0	48	0	Combined Cohorts	1	76	0	97	0
FANCC	Discovery Cohort	1	48	0	49	0	Replication Cohort	1	27	1	47	1	Combined Cohorts	1	75	1	96	1
FAP	Discovery Cohort	1	48	0	49	0	Replication Cohort	1	28	0	48	0	Combined Cohorts	1	76	0	97	0
FAS	Discovery Cohort	1	48	0	49	0	Replication Cohort	1	28	0	48	0	Combined Cohorts	1	76	0	97	0
FASTK	Discovery Cohort	1	48	0	49	0	Replication Cohort	1	28	0	48	0	Combined Cohorts	1	76	0	97	0
FBXO9	Discovery Cohort	1	48	0	49	0	Replication Cohort	1	28	0	48	0	Combined Cohorts	1	76	0	97	0
FES	Discovery Cohort	1	48	0	49	0	Replication Cohort	1	28	0	48	0	Combined Cohorts	1	76	0	97	0
FGF1	Discovery Cohort	1	48	0	49	0	Replication Cohort	1	28	0	48	0	Combined Cohorts	1	76	0	97	0
FGFR1	Discovery Cohort	1	48	0	49	0	Replication Cohort	1	28	0	48	0	Combined Cohorts	1	76	0	97	0
FGFR2	Discovery Cohort	1	48	0	49	0	Replication Cohort	1	28	0	48	0	Combined Cohorts	1	76	0	97	0
FGFR4_ext	Discovery Cohort	1	48	0	49	0	Replication Cohort	1	28	0	48	0	Combined Cohorts	1	76	0	97	0
FGFR4_int	Discovery Cohort	1	48	0	49	0	Replication Cohort	1	28	0	48	0	Combined Cohorts	1	76	0	97	0
FH	Discovery Cohort	1	48	0	49	0	Replication Cohort	1	28	0	48	0	Combined Cohorts	1	76	0	97	0
FKBP1B	Discovery Cohort	1	48	0	49	0	Replication Cohort	1	28	0	48	0	Combined Cohorts	1	76	0	97	0
FLI1	Discovery Cohort	1	48	0	49	0	Replication Cohort	1	28	0	48	0	Combined Cohorts	1	76	0	97	0
FLT1	Discovery Cohort	1	48	0	49	0	Replication Cohort	1	28	0	48	0	Combined Cohorts	1	76	0	97	0
FMNL2	Discovery Cohort	1	47	1	48	1	Replication Cohort	1	28	0	48	0	Combined Cohorts	1	75	1	96	1
FMR1NB	Discovery Cohort	1	48	0	49	0	Replication Cohort	1	28	0	48	0	Combined Cohorts	1	76	0	97	0
FN3K	Discovery Cohort	1	48	0	49	0	Replication Cohort	1	28	0	47	1	Combined Cohorts	1	76	0	96	1
FOLH1	Discovery Cohort	1	48	0	49	0	Replication Cohort	1	28	0	48	0	Combined Cohorts	1	76	0	97	0
FOS	Discovery Cohort	1	45	3	45	4	Replication Cohort	1	27	1	47	1	Combined Cohorts	1	72	4	92	5
FOXA3	Discovery Cohort	1	48	0	49	0	Replication Cohort	1	28	0	47	1	Combined Cohorts	1	76	0	96	1
FOXS1	Discovery Cohort	1	48	0	49	0	Replication Cohort	1	28	0	48	0	Combined Cohorts	1	76	0	97	0
FRK	Discovery Cohort	1	48	0	49	0	Replication Cohort	1	28	0	48	0	Combined Cohorts	1	76	0	97	0
FYN	Discovery Cohort	1	48	0	49	0	Replication Cohort	1	28	0	48	0	Combined Cohorts	1	76	0	97	0
GADD45G	Discovery Cohort	1	47	1	47	2	Replication Cohort	1	28	0	48	0	Combined Cohorts	1	75	1	95	2
GALK1	Discovery Cohort	1	48	0	49	0	Replication Cohort	1	28	0	47	1	Combined Cohorts	1	76	0	96	1
GAPDH	Discovery Cohort	1	48	0	49	0	Replication Cohort	1	28	0	48	0	Combined Cohorts	1	76	0	97	0
GATA1	Discovery Cohort	1	48	0	48	1	Replication Cohort	1	27	1	47	1	Combined Cohorts	1	75	1	95	2
GATA3	Discovery Cohort	1	48	0	49	0	Replication Cohort	1	28	0	48	0	Combined Cohorts	1	76	0	97	0
GATAD2A	Discovery Cohort	1	48	0	49	0	Replication Cohort	1	28	0	48	0	Combined Cohorts	1	76	0	97	0
GDF15	Discovery Cohort	1	48	0	49	0	Replication Cohort	1	28	0	48	0	Combined Cohorts	1	76	0	97	0
GEM	Discovery Cohort	1	48	0	49	0	Replication Cohort	1	28	0	47	1	Combined Cohorts	1	76	0	96	1
GK	Discovery Cohort	1	48	0	49	0	Replication Cohort	1	28	0	48	0	Combined Cohorts	1	76	0	97	0
GK2	Discovery Cohort	1	48	0	49	0	Replication Cohort	1	28	0	47	1	Combined Cohorts	1	76	0	96	1
GLS2	Discovery Cohort	1	48	0	49	0	Replication Cohort	1	28	0	47	1	Combined Cohorts	1	76	0	96	1
GMPS	Discovery Cohort	1	48	0	49	0	Replication Cohort	1	28	0	47	1	Combined Cohorts	1	76	0	96	1
GNAI2	Discovery Cohort	1	48	0	49	0	Replication Cohort	1	28	0	48	0	Combined Cohorts	1	76	0	97	0
GNAZ	Discovery Cohort	1	48	0	49	0	Replication Cohort	1	28	0	47	1	Combined Cohorts	1	76	0	96	1
GNB1	Discovery Cohort	1	48	0	49	0	Replication Cohort	1	28	0	48	0	Combined Cohorts	1	76	0	97	0
GNB3	Discovery Cohort	1	48	0	49	0	Replication Cohort	1	28	0	48	0	Combined Cohorts	1	76	0	97	0
GNG11	Discovery Cohort	1	48	0	49	0	Replication Cohort	1	28	0	48	0	Combined Cohorts	1	76	0	97	0
GNG2	Discovery Cohort	1	48	0	49	0	Replication Cohort	1	28	0	48	0	Combined Cohorts	1	76	0	97	0
GNG3	Discovery Cohort	1	48	0	49	0	Replication Cohort	1	28	0	48	0	Combined Cohorts	1	76	0	97	0
GNG4	Discovery Cohort	1	48	0	49	0	Replication Cohort	1	28	0	47	1	Combined Cohorts	1	76	0	96	1
GNGT2	Discovery Cohort	1	47	1	48	1	Replication Cohort	1	27	1	47	1	Combined Cohorts	1	74	2	95	2
GP2	Discovery Cohort	1	48	0	49	0	Replication Cohort	1	28	0	48	0	Combined Cohorts	1	76	0	97	0
GPA33	Discovery Cohort	1	48	0	49	0	Replication Cohort	1	28	0	48	0	Combined Cohorts	1	76	0	97	0
GPHN	Discovery Cohort	1	48	0	48	1	Replication Cohort	1	28	0	48	0	Combined Cohorts	1	76	0	96	1
GRAP2	Discovery Cohort	1	48	0	49	0	Replication Cohort	1	28	0	48	0	Combined Cohorts	1	76	0	97	0
GRK2	Discovery Cohort	1	48	0	49	0	Replication Cohort	1	28	0	48	0	Combined Cohorts	1	76	0	97	0
GRK3	Discovery Cohort	1	48	0	49	0	Replication Cohort	1	28	0	48	0	Combined Cohorts	1	76	0	97	0
GRK5	Discovery Cohort	1	45	3	46	3	Replication Cohort	1	27	1	46	2	Combined Cohorts	1	72	4	92	5
GTF2A2	Discovery Cohort	1	48	0	48	1	Replication Cohort	1	28	0	48	0	Combined Cohorts	1	76	0	96	1
GTF2F2	Discovery Cohort	1	48	0	48	1	Replication Cohort	1	28	0	48	0	Combined Cohorts	1	76	0	96	1
GTF2H1	Discovery Cohort	1	48	0	49	0	Replication Cohort	1	28	0	48	0	Combined Cohorts	1	76	0	97	0
GTF2H2C	Discovery Cohort	1	48	0	48	1	Replication Cohort	1	28	0	48	0	Combined Cohorts	1	76	0	96	1
GTPBP1	Discovery Cohort	1	48	0	49	0	Replication Cohort	1	28	0	48	0	Combined Cohorts	1	76	0	97	0
HAND1	Discovery Cohort	1	48	0	49	0	Replication Cohort	1	28	0	48	0	Combined Cohorts	1	76	0	97	0
HBG1	Discovery Cohort	1	48	0	49	0	Replication Cohort	1	28	0	48	0	Combined Cohorts	1	76	0	97	0
HCFC2	Discovery Cohort	1	48	0	49	0	Replication Cohort	1	28	0	48	0	Combined Cohorts	1	76	0	97	0
HDAC4	Discovery Cohort	1	48	0	49	0	Replication Cohort	1	28	0	48	0	Combined Cohorts	1	76	0	97	0
HEXIM1	Discovery Cohort	1	47	1	47	2	Replication Cohort	1	27	1	47	1	Combined Cohorts	1	74	2	94	3
HIF1A	Discovery Cohort	1	48	0	49	0	Replication Cohort	1	28	0	48	0	Combined Cohorts	1	76	0	97	0
HINFP	Discovery Cohort	1	48	0	48	1	Replication Cohort	1	28	0	48	0	Combined Cohorts	1	76	0	96	1
HIPK1	Discovery Cohort	1	48	0	49	0	Replication Cohort	1	28	0	48	0	Combined Cohorts	1	76	0	97	0
HIPK4	Discovery Cohort	1	48	0	49	0	Replication Cohort	1	28	0	48	0	Combined Cohorts	1	76	0	97	0
HIST1H4A	Discovery Cohort	1	48	0	49	0	Replication Cohort	1	28	0	48	0	Combined Cohorts	1	76	0	97	0
HLX	Discovery Cohort	1	48	0	49	0	Replication Cohort	1	28	0	48	0	Combined Cohorts	1	76	0	97	0
HMGB2	Discovery Cohort	1	48	0	49	0	Replication Cohort	1	27	1	47	1	Combined Cohorts	1	75	1	96	1
HOPX	Discovery Cohort	1	48	0	49	0	Replication Cohort	1	28	0	48	0	Combined Cohorts	1	76	0	97	0
HORMAD1	Discovery Cohort	1	48	0	49	0	Replication Cohort	1	28	0	48	0	Combined Cohorts	1	76	0	97	0
HOXA1	Discovery Cohort	1	48	0	49	0	Replication Cohort	1	28	0	48	0	Combined Cohorts	1	76	0	97	0
HOXA9	Discovery Cohort	1	48	0	49	0	Replication Cohort	1	28	0	47	1	Combined Cohorts	1	76	0	96	1
HOXB13	Discovery Cohort	1	48	0	49	0	Replication Cohort	1	28	0	48	0	Combined Cohorts	1	76	0	97	0
HOXB6	Discovery Cohort	1	48	0	49	0	Replication Cohort	1	28	0	48	0	Combined Cohorts	1	76	0	97	0
HOXB7	Discovery Cohort	1	48	0	49	0	Replication Cohort	1	28	0	47	1	Combined Cohorts	1	76	0	96	1
HPCAL1	Discovery Cohort	1	48	0	49	0	Replication Cohort	1	28	0	48	0	Combined Cohorts	1	76	0	97	0
HRH1	Discovery Cohort	1	48	0	49	0	Replication Cohort	1	28	0	47	1	Combined Cohorts	1	76	0	96	1
HRH2	Discovery Cohort	1	48	0	49	0	Replication Cohort	1	28	0	48	0	Combined Cohorts	1	76	0	97	0
HSP90AB1	Discovery Cohort	1	48	0	49	0	Replication Cohort	1	28	0	48	0	Combined Cohorts	1	76	0	97	0
HSPA1A	Discovery Cohort	1	48	0	49	0	Replication Cohort	1	28	0	48	0	Combined Cohorts	1	76	0	97	0
HSPA5	Discovery Cohort	1	48	0	49	0	Replication Cohort	1	28	0	48	0	Combined Cohorts	1	76	0	97	0
HSPB8	Discovery Cohort	1	48	0	48	1	Replication Cohort	1	28	0	48	0	Combined Cohorts	1	76	0	96	1
HTR1D	Discovery Cohort	1	48	0	49	0	Replication Cohort	1	28	0	48	0	Combined Cohorts	1	76	0	97	0
HUS1	Discovery Cohort	1	48	0	49	0	Replication Cohort	1	28	0	48	0	Combined Cohorts	1	76	0	97	0
ID2	Discovery Cohort	1	48	0	48	1	Replication Cohort	1	28	0	48	0	Combined Cohorts	1	76	0	96	1
IDO1	Discovery Cohort	1	48	0	49	0	Replication Cohort	1	28	0	48	0	Combined Cohorts	1	76	0	97	0
IFIT1	Discovery Cohort	1	48	0	49	0	Replication Cohort	1	28	0	48	0	Combined Cohorts	1	76	0	97	0
IFIT5	Discovery Cohort	1	44	4	44	5	Replication Cohort	1	27	1	46	2	Combined Cohorts	1	71	5	90	7
IFITM1	Discovery Cohort	1	48	0	49	0	Replication Cohort	1	28	0	48	0	Combined Cohorts	1	76	0	97	0
IGF2	Discovery Cohort	1	48	0	49	0	Replication Cohort	1	28	0	48	0	Combined Cohorts	1	76	0	97	0
IGF2BP1	Discovery Cohort	1	48	0	49	0	Replication Cohort	1	28	0	48	0	Combined Cohorts	1	76	0	97	0
IGSF11	Discovery Cohort	1	48	0	49	0	Replication Cohort	1	28	0	48	0	Combined Cohorts	1	76	0	97	0
IKBKB	Discovery Cohort	1	48	0	49	0	Replication Cohort	1	28	0	47	1	Combined Cohorts	1	76	0	96	1
IKZF1	Discovery Cohort	1	47	1	48	1	Replication Cohort	1	27	1	47	1	Combined Cohorts	1	74	2	95	2
IKZF3	Discovery Cohort	1	48	0	49	0	Replication Cohort	1	28	0	48	0	Combined Cohorts	1	76	0	97	0
IL13RA1	Discovery Cohort	1	48	0	49	0	Replication Cohort	1	28	0	48	0	Combined Cohorts	1	76	0	97	0
IL13RA2	Discovery Cohort	1	48	0	49	0	Replication Cohort	1	28	0	48	0	Combined Cohorts	1	76	0	97	0
IL18	Discovery Cohort	1	48	0	49	0	Replication Cohort	1	28	0	48	0	Combined Cohorts	1	76	0	97	0
IL21R	Discovery Cohort	1	48	0	49	0	Replication Cohort	1	28	0	48	0	Combined Cohorts	1	76	0	97	0
IL24	Discovery Cohort	1	48	0	49	0	Replication Cohort	1	28	0	48	0	Combined Cohorts	1	76	0	97	0
ILK	Discovery Cohort	1	48	0	49	0	Replication Cohort	1	28	0	47	1	Combined Cohorts	1	76	0	96	1
IMP3	Discovery Cohort	1	48	0	49	0	Replication Cohort	1	28	0	48	0	Combined Cohorts	1	76	0	97	0
IMPA1	Discovery Cohort	1	48	0	49	0	Replication Cohort	1	28	0	48	0	Combined Cohorts	1	76	0	97	0
IMPDH1	Discovery Cohort	1	38	10	39	10	Replication Cohort	0.736771	25	3	41	7	Combined Cohorts	1	63	13	80	17
INHBA	Discovery Cohort	1	48	0	49	0	Replication Cohort	1	28	0	48	0	Combined Cohorts	1	76	0	97	0
INPP1	Discovery Cohort	1	48	0	49	0	Replication Cohort	1	28	0	48	0	Combined Cohorts	1	76	0	97	0
IP6K1	Discovery Cohort	1	48	0	49	0	Replication Cohort	1	28	0	48	0	Combined Cohorts	1	76	0	97	0
IP6K2	Discovery Cohort	1	48	0	49	0	Replication Cohort	1	28	0	48	0	Combined Cohorts	1	76	0	97	0
IRAK1	Discovery Cohort	1	48	0	49	0	Replication Cohort	1	28	0	48	0	Combined Cohorts	1	76	0	97	0
ISG20	Discovery Cohort	1	48	0	49	0	Replication Cohort	1	28	0	48	0	Combined Cohorts	1	76	0	97	0
IST1	Discovery Cohort	1	48	0	49	0	Replication Cohort	1	28	0	48	0	Combined Cohorts	1	76	0	97	0
ITGBL1	Discovery Cohort	1	48	0	49	0	Replication Cohort	1	28	0	48	0	Combined Cohorts	1	76	0	97	0
JADE1	Discovery Cohort	1	48	0	49	0	Replication Cohort	1	28	0	48	0	Combined Cohorts	1	76	0	97	0
JUNB	Discovery Cohort	1	48	0	49	0	Replication Cohort	1	28	0	47	1	Combined Cohorts	1	76	0	96	1
JUP	Discovery Cohort	1	48	0	49	0	Replication Cohort	1	28	0	48	0	Combined Cohorts	1	76	0	97	0
KAT2A	Discovery Cohort	1	48	0	49	0	Replication Cohort	1	28	0	48	0	Combined Cohorts	1	76	0	97	0
KAT7	Discovery Cohort	1	48	0	49	0	Replication Cohort	1	28	0	48	0	Combined Cohorts	1	76	0	97	0
KCMF1	Discovery Cohort	1	38	10	39	10	Replication Cohort	1	26	2	43	5	Combined Cohorts	1	64	12	82	15
KCNIP3	Discovery Cohort	1	47	1	48	1	Replication Cohort	1	28	0	47	1	Combined Cohorts	1	75	1	95	2
KIT	Discovery Cohort	1	48	0	49	0	Replication Cohort	1	28	0	48	0	Combined Cohorts	1	76	0	97	0
KIT_ext	Discovery Cohort	1	48	0	49	0	Replication Cohort	1	28	0	48	0	Combined Cohorts	1	76	0	97	0
KLF12	Discovery Cohort	1	48	0	49	0	Replication Cohort	1	28	0	48	0	Combined Cohorts	1	76	0	97	0
KLF4	Discovery Cohort	1	48	0	49	0	Replication Cohort	1	28	0	48	0	Combined Cohorts	1	76	0	97	0
KLF7	Discovery Cohort	1	48	0	49	0	Replication Cohort	1	28	0	48	0	Combined Cohorts	1	76	0	97	0
KLK3	Discovery Cohort	1	48	0	49	0	Replication Cohort	1	28	0	48	0	Combined Cohorts	1	76	0	97	0
KRT4	Discovery Cohort	1	48	0	49	0	Replication Cohort	1	28	0	48	0	Combined Cohorts	1	76	0	97	0
L3MBTL2	Discovery Cohort	1	48	0	49	0	Replication Cohort	1	28	0	48	0	Combined Cohorts	1	76	0	97	0
LAD1	Discovery Cohort	1	47	1	48	1	Replication Cohort	1	28	0	47	1	Combined Cohorts	1	75	1	95	2
LAMTOR3	Discovery Cohort	1	48	0	49	0	Replication Cohort	1	28	0	48	0	Combined Cohorts	1	76	0	97	0
LCK	Discovery Cohort	1	48	0	49	0	Replication Cohort	1	28	0	48	0	Combined Cohorts	1	76	0	97	0
LCP1	Discovery Cohort	1	48	0	49	0	Replication Cohort	1	28	0	48	0	Combined Cohorts	1	76	0	97	0
LDB1	Discovery Cohort	1	48	0	49	0	Replication Cohort	1	28	0	48	0	Combined Cohorts	1	76	0	97	0
LDHC	Discovery Cohort	1	48	0	49	0	Replication Cohort	1	28	0	48	0	Combined Cohorts	1	76	0	97	0
LGALS1	Discovery Cohort	1	48	0	49	0	Replication Cohort	1	28	0	48	0	Combined Cohorts	1	76	0	97	0
LGALS7	Discovery Cohort	1	48	0	49	0	Replication Cohort	1	28	0	47	1	Combined Cohorts	1	76	0	96	1
LGMN	Discovery Cohort	1	48	0	49	0	Replication Cohort	1	28	0	48	0	Combined Cohorts	1	76	0	97	0
LHFP	Discovery Cohort	1	48	0	49	0	Replication Cohort	1	28	0	48	0	Combined Cohorts	1	76	0	97	0
LIMK2	Discovery Cohort	1	48	0	49	0	Replication Cohort	1	28	0	47	1	Combined Cohorts	1	76	0	96	1
LIPI	Discovery Cohort	1	48	0	49	0	Replication Cohort	1	28	0	47	1	Combined Cohorts	1	76	0	96	1
LMNA	Discovery Cohort	1	48	0	49	0	Replication Cohort	1	28	0	48	0	Combined Cohorts	1	76	0	97	0
LMO2	Discovery Cohort	1	46	2	46	3	Replication Cohort	1	28	0	48	0	Combined Cohorts	1	74	2	94	3
LNX1	Discovery Cohort	1	48	0	48	1	Replication Cohort	1	28	0	48	0	Combined Cohorts	1	76	0	96	1
LRRFIP2	Discovery Cohort	1	39	9	39	10	Replication Cohort	1	26	2	44	4	Combined Cohorts	1	65	11	83	14
LY6K	Discovery Cohort	1	48	0	49	0	Replication Cohort	1	28	0	48	0	Combined Cohorts	1	76	0	97	0
LY96	Discovery Cohort	1	48	0	49	0	Replication Cohort	1	28	0	48	0	Combined Cohorts	1	76	0	97	0
LYL1	Discovery Cohort	1	48	0	48	1	Replication Cohort	1	28	0	48	0	Combined Cohorts	1	76	0	96	1
LYN	Discovery Cohort	1	48	0	49	0	Replication Cohort	1	28	0	48	0	Combined Cohorts	1	76	0	97	0
LYPD6B	Discovery Cohort	1	48	0	49	0	Replication Cohort	1	28	0	48	0	Combined Cohorts	1	76	0	97	0
MAEL	Discovery Cohort	1	48	0	49	0	Replication Cohort	1	28	0	48	0	Combined Cohorts	1	76	0	97	0
MAFG	Discovery Cohort	1	48	0	49	0	Replication Cohort	1	28	0	48	0	Combined Cohorts	1	76	0	97	0
MAGEB5	Discovery Cohort	1	48	0	49	0	Replication Cohort	1	28	0	48	0	Combined Cohorts	1	76	0	97	0
MAGEC2	Discovery Cohort	1	48	0	49	0	Replication Cohort	1	28	0	48	0	Combined Cohorts	1	76	0	97	0
MAGEC3	Discovery Cohort	1	48	0	49	0	Replication Cohort	1	28	0	48	0	Combined Cohorts	1	76	0	97	0
MAL	Discovery Cohort	1	48	0	49	0	Replication Cohort	1	28	0	48	0	Combined Cohorts	1	76	0	97	0
MAP2K1	Discovery Cohort	1	46	2	47	2	Replication Cohort	1	28	0	47	1	Combined Cohorts	1	74	2	94	3
MAP2K3	Discovery Cohort	1	48	0	49	0	Replication Cohort	1	28	0	48	0	Combined Cohorts	1	76	0	97	0
MAP2K5	Discovery Cohort	1	48	0	49	0	Replication Cohort	1	28	0	47	1	Combined Cohorts	1	76	0	96	1
MAP2K6	Discovery Cohort	1	48	0	49	0	Replication Cohort	1	28	0	48	0	Combined Cohorts	1	76	0	97	0
MAP3K14	Discovery Cohort	1	48	0	49	0	Replication Cohort	1	28	0	48	0	Combined Cohorts	1	76	0	97	0
MAP3K20	Discovery Cohort	1	48	0	49	0	Replication Cohort	1	28	0	48	0	Combined Cohorts	1	76	0	97	0
MAP3K7	Discovery Cohort	1	48	0	49	0	Replication Cohort	1	28	0	48	0	Combined Cohorts	1	76	0	97	0
MAP4K3	Discovery Cohort	1	48	0	49	0	Replication Cohort	1	28	0	48	0	Combined Cohorts	1	76	0	97	0
MAP4K5	Discovery Cohort	1	48	0	49	0	Replication Cohort	1	28	0	48	0	Combined Cohorts	1	76	0	97	0
MAPK10	Discovery Cohort	1	48	0	49	0	Replication Cohort	1	28	0	48	0	Combined Cohorts	1	76	0	97	0
MAPK14	Discovery Cohort	1	48	0	49	0	Replication Cohort	1	28	0	48	0	Combined Cohorts	1	76	0	97	0
MAPK6	Discovery Cohort	1	48	0	49	0	Replication Cohort	1	28	0	48	0	Combined Cohorts	1	76	0	97	0
MAPK7	Discovery Cohort	1	48	0	49	0	Replication Cohort	1	27	1	47	1	Combined Cohorts	1	75	1	96	1
MARK4	Discovery Cohort	1	48	0	49	0	Replication Cohort	1	28	0	48	0	Combined Cohorts	1	76	0	97	0
MATK	Discovery Cohort	1	48	0	49	0	Replication Cohort	1	28	0	48	0	Combined Cohorts	1	76	0	97	0
MATN3	Discovery Cohort	1	42	6	43	6	Replication Cohort	0.646119	27	1	44	4	Combined Cohorts	1	69	7	87	10
MDM2	Discovery Cohort	1	48	0	49	0	Replication Cohort	1	28	0	48	0	Combined Cohorts	1	76	0	97	0
ME2	Discovery Cohort	1	48	0	49	0	Replication Cohort	1	28	0	48	0	Combined Cohorts	1	76	0	97	0
MECP2	Discovery Cohort	1	48	0	49	0	Replication Cohort	1	28	0	48	0	Combined Cohorts	1	76	0	97	0
MED21	Discovery Cohort	1	48	0	49	0	Replication Cohort	1	28	0	48	0	Combined Cohorts	1	76	0	97	0
MED22	Discovery Cohort	1	44	4	45	4	Replication Cohort	1	27	1	45	3	Combined Cohorts	1	71	5	90	7
MEIS3	Discovery Cohort	1	48	0	48	1	Replication Cohort	0.368421	27	1	48	0	Combined Cohorts	1	75	1	96	1
MEOX2	Discovery Cohort	1	48	0	49	0	Replication Cohort	1	28	0	47	1	Combined Cohorts	1	76	0	96	1
MITF	Discovery Cohort	1	48	0	49	0	Replication Cohort	1	28	0	48	0	Combined Cohorts	1	76	0	97	0
MKNK1	Discovery Cohort	1	48	0	49	0	Replication Cohort	1	28	0	48	0	Combined Cohorts	1	76	0	97	0
MKNK2	Discovery Cohort	1	48	0	49	0	Replication Cohort	1	28	0	48	0	Combined Cohorts	1	76	0	97	0
MLKL	Discovery Cohort	1	48	0	49	0	Replication Cohort	1	28	0	48	0	Combined Cohorts	1	76	0	97	0
MLLT11	Discovery Cohort	1	48	0	49	0	Replication Cohort	1	28	0	48	0	Combined Cohorts	1	76	0	97	0
MLLT3	Discovery Cohort	1	48	0	49	0	Replication Cohort	1	28	0	48	0	Combined Cohorts	1	76	0	97	0
MMP11	Discovery Cohort	1	48	0	49	0	Replication Cohort	1	28	0	48	0	Combined Cohorts	1	76	0	97	0
MMP14	Discovery Cohort	1	48	0	49	0	Replication Cohort	1	28	0	48	0	Combined Cohorts	1	76	0	97	0
MMP2	Discovery Cohort	1	48	0	49	0	Replication Cohort	1	28	0	48	0	Combined Cohorts	1	76	0	97	0
MNAT1	Discovery Cohort	1	48	0	49	0	Replication Cohort	1	28	0	48	0	Combined Cohorts	1	76	0	97	0
MNDA	Discovery Cohort	1	47	1	48	1	Replication Cohort	1	28	0	48	0	Combined Cohorts	1	75	1	96	1
MOK	Discovery Cohort	1	48	0	49	0	Replication Cohort	1	28	0	48	0	Combined Cohorts	1	76	0	97	0
MPP3	Discovery Cohort	1	48	0	49	0	Replication Cohort	1	28	0	48	0	Combined Cohorts	1	76	0	97	0
MPP5	Discovery Cohort	1	47	1	48	1	Replication Cohort	1	28	0	48	0	Combined Cohorts	1	75	1	96	1
MRPL45	Discovery Cohort	1	46	2	47	2	Replication Cohort	1	26	2	44	4	Combined Cohorts	1	72	4	91	6
MRPL55	Discovery Cohort	1	48	0	49	0	Replication Cohort	1	28	0	48	0	Combined Cohorts	1	76	0	97	0
MSH2	Discovery Cohort	1	48	0	48	1	Replication Cohort	1	28	0	48	0	Combined Cohorts	1	76	0	96	1
MUTYH	Discovery Cohort	1	48	0	49	0	Replication Cohort	1	28	0	48	0	Combined Cohorts	1	76	0	97	0
MX2	Discovery Cohort	1	48	0	49	0	Replication Cohort	1	28	0	48	0	Combined Cohorts	1	76	0	97	0
MYC	Discovery Cohort	1	48	0	49	0	Replication Cohort	1	28	0	48	0	Combined Cohorts	1	76	0	97	0
MYCL	Discovery Cohort	1	48	0	48	1	Replication Cohort	1	28	0	48	0	Combined Cohorts	1	76	0	96	1
MYD88	Discovery Cohort	1	48	0	49	0	Replication Cohort	1	28	0	48	0	Combined Cohorts	1	76	0	97	0
MYF6	Discovery Cohort	1	48	0	49	0	Replication Cohort	1	28	0	48	0	Combined Cohorts	1	76	0	97	0
MYNN	Discovery Cohort	1	48	0	49	0	Replication Cohort	1	28	0	48	0	Combined Cohorts	1	76	0	97	0
MYOG	Discovery Cohort	1	48	0	48	1	Replication Cohort	0.368421	27	1	48	0	Combined Cohorts	1	75	1	96	1
NAB1	Discovery Cohort	1	48	0	49	0	Replication Cohort	1	28	0	48	0	Combined Cohorts	1	76	0	97	0
NAE1	Discovery Cohort	1	48	0	49	0	Replication Cohort	1	28	0	48	0	Combined Cohorts	1	76	0	97	0
NAGK	Discovery Cohort	1	48	0	49	0	Replication Cohort	1	28	0	48	0	Combined Cohorts	1	76	0	97	0
NCK1	Discovery Cohort	1	48	0	49	0	Replication Cohort	1	28	0	48	0	Combined Cohorts	1	76	0	97	0
NCOA4	Discovery Cohort	1	48	0	49	0	Replication Cohort	1	28	0	47	1	Combined Cohorts	1	76	0	96	1
NDRG2	Discovery Cohort	1	48	0	49	0	Replication Cohort	1	28	0	48	0	Combined Cohorts	1	76	0	97	0
NEK11	Discovery Cohort	1	48	0	49	0	Replication Cohort	1	28	0	48	0	Combined Cohorts	1	76	0	97	0
NEUROD4	Discovery Cohort	1	48	0	49	0	Replication Cohort	1	28	0	48	0	Combined Cohorts	1	76	0	97	0
NFE2	Discovery Cohort	1	48	0	49	0	Replication Cohort	1	28	0	48	0	Combined Cohorts	1	76	0	97	0
NFIA	Discovery Cohort	1	48	0	49	0	Replication Cohort	1	28	0	47	1	Combined Cohorts	1	76	0	96	1
NFIL3	Discovery Cohort	1	48	0	49	0	Replication Cohort	1	28	0	48	0	Combined Cohorts	1	76	0	97	0
NFKBIA	Discovery Cohort	1	48	0	49	0	Replication Cohort	1	28	0	48	0	Combined Cohorts	1	76	0	97	0
NFYB	Discovery Cohort	1	48	0	49	0	Replication Cohort	1	28	0	48	0	Combined Cohorts	1	76	0	97	0
NKX2.5	Discovery Cohort	1	48	0	49	0	Replication Cohort	1	28	0	48	0	Combined Cohorts	1	76	0	97	0
NLRP4	Discovery Cohort	1	48	0	49	0	Replication Cohort	1	28	0	48	0	Combined Cohorts	1	76	0	97	0
NME4	Discovery Cohort	1	43	5	44	5	Replication Cohort	1	26	2	44	4	Combined Cohorts	1	69	7	88	9
NME5	Discovery Cohort	1	48	0	49	0	Replication Cohort	1	28	0	48	0	Combined Cohorts	1	76	0	97	0
NMRAL1	Discovery Cohort	1	48	0	49	0	Replication Cohort	0.663564	25	3	45	3	Combined Cohorts	1	73	3	94	3
NR0B2	Discovery Cohort	1	48	0	48	1	Replication Cohort	1	28	0	48	0	Combined Cohorts	1	76	0	96	1
NR1D2	Discovery Cohort	1	47	1	48	1	Replication Cohort	1	28	0	47	1	Combined Cohorts	1	75	1	95	2
NR2C1	Discovery Cohort	1	48	0	48	1	Replication Cohort	1	28	0	48	0	Combined Cohorts	1	76	0	96	1
NR2E1	Discovery Cohort	1	48	0	48	1	Replication Cohort	1	28	0	48	0	Combined Cohorts	1	76	0	96	1
NR6A1	Discovery Cohort	1	48	0	49	0	Replication Cohort	1	28	0	48	0	Combined Cohorts	1	76	0	97	0
NRAS	Discovery Cohort	1	48	0	48	1	Replication Cohort	0.368421	27	1	48	0	Combined Cohorts	1	75	1	96	1
NRIP1	Discovery Cohort	1	48	0	49	0	Replication Cohort	1	28	0	48	0	Combined Cohorts	1	76	0	97	0
NUAK2	Discovery Cohort	1	48	0	49	0	Replication Cohort	1	28	0	47	1	Combined Cohorts	1	76	0	96	1
NUP50	Discovery Cohort	1	48	0	49	0	Replication Cohort	1	28	0	48	0	Combined Cohorts	1	76	0	97	0
NXF2	Discovery Cohort	1	48	0	49	0	Replication Cohort	1	28	0	48	0	Combined Cohorts	1	76	0	97	0
ODC1	Discovery Cohort	1	40	8	40	9	Replication Cohort	0.703936	25	3	44	4	Combined Cohorts	1	65	11	84	13
ODF1	Discovery Cohort	1	48	0	49	0	Replication Cohort	1	28	0	48	0	Combined Cohorts	1	76	0	97	0
OGG1	Discovery Cohort	1	48	0	49	0	Replication Cohort	1	28	0	48	0	Combined Cohorts	1	76	0	97	0
OLIG3	Discovery Cohort	1	48	0	49	0	Replication Cohort	1	28	0	48	0	Combined Cohorts	1	76	0	97	0
OTOA	Discovery Cohort	1	48	0	49	0	Replication Cohort	1	28	0	48	0	Combined Cohorts	1	76	0	97	0
P3H4	Discovery Cohort	1	40	8	41	8	Replication Cohort	0.702506	26	2	42	6	Combined Cohorts	1	66	10	83	14
PACSIN3	Discovery Cohort	1	48	0	48	1	Replication Cohort	1	27	1	47	1	Combined Cohorts	1	75	1	95	2
PAK2	Discovery Cohort	1	48	0	49	0	Replication Cohort	1	27	1	47	1	Combined Cohorts	1	75	1	96	1
PAK5	Discovery Cohort	1	48	0	49	0	Replication Cohort	1	28	0	48	0	Combined Cohorts	1	76	0	97	0
PASD1	Discovery Cohort	1	48	0	49	0	Replication Cohort	1	28	0	48	0	Combined Cohorts	1	76	0	97	0
PATZ1	Discovery Cohort	1	48	0	49	0	Replication Cohort	1	28	0	48	0	Combined Cohorts	1	76	0	97	0
PAX5	Discovery Cohort	1	48	0	49	0	Replication Cohort	1	28	0	48	0	Combined Cohorts	1	76	0	97	0
PBX1	Discovery Cohort	1	48	0	49	0	Replication Cohort	1	28	0	48	0	Combined Cohorts	1	76	0	97	0
PDCD6	Discovery Cohort	1	48	0	49	0	Replication Cohort	1	28	0	48	0	Combined Cohorts	1	76	0	97	0
PDGFB	Discovery Cohort	1	48	0	48	1	Replication Cohort	1	28	0	48	0	Combined Cohorts	1	76	0	96	1
PDGFRA_ext	Discovery Cohort	1	48	0	49	0	Replication Cohort	1	28	0	48	0	Combined Cohorts	1	76	0	97	0
PDGFRB_ext	Discovery Cohort	1	48	0	49	0	Replication Cohort	1	28	0	48	0	Combined Cohorts	1	76	0	97	0
PDK2	Discovery Cohort	1	48	0	49	0	Replication Cohort	1	28	0	47	1	Combined Cohorts	1	76	0	96	1
PDK4	Discovery Cohort	1	48	0	49	0	Replication Cohort	1	28	0	48	0	Combined Cohorts	1	76	0	97	0
PDXK	Discovery Cohort	1	47	1	48	1	Replication Cohort	1	28	0	48	0	Combined Cohorts	1	75	1	96	1
PEBP1	Discovery Cohort	1	48	0	49	0	Replication Cohort	1	28	0	48	0	Combined Cohorts	1	76	0	97	0
PFKFB3	Discovery Cohort	1	25	23	26	23	Replication Cohort	0.414715	23	5	35	13	Combined Cohorts	1	48	28	61	36
PHB2	Discovery Cohort	1	48	0	49	0	Replication Cohort	1	28	0	48	0	Combined Cohorts	1	76	0	97	0
PHKG2	Discovery Cohort	1	48	0	49	0	Replication Cohort	1	28	0	48	0	Combined Cohorts	1	76	0	97	0
PI42B	Discovery Cohort	1	48	0	49	0	Replication Cohort	1	28	0	47	1	Combined Cohorts	1	76	0	96	1
PIAS2	Discovery Cohort	1	48	0	49	0	Replication Cohort	1	28	0	47	1	Combined Cohorts	1	76	0	96	1
PIDD1	Discovery Cohort	1	48	0	49	0	Replication Cohort	1	28	0	48	0	Combined Cohorts	1	76	0	97	0
PIK3C3	Discovery Cohort	1	48	0	49	0	Replication Cohort	1	28	0	47	1	Combined Cohorts	1	76	0	96	1
PIM1	Discovery Cohort	1	48	0	49	0	Replication Cohort	1	27	1	47	1	Combined Cohorts	1	75	1	96	1
PIP	Discovery Cohort	1	48	0	49	0	Replication Cohort	1	28	0	47	1	Combined Cohorts	1	76	0	96	1
PIP4K2C	Discovery Cohort	1	48	0	49	0	Replication Cohort	1	28	0	48	0	Combined Cohorts	1	76	0	97	0
PIR	Discovery Cohort	1	48	0	49	0	Replication Cohort	1	28	0	48	0	Combined Cohorts	1	76	0	97	0
PITX2	Discovery Cohort	1	48	0	49	0	Replication Cohort	1	28	0	48	0	Combined Cohorts	1	76	0	97	0
PKLR	Discovery Cohort	1	48	0	49	0	Replication Cohort	1	28	0	47	1	Combined Cohorts	1	76	0	96	1
PKM	Discovery Cohort	1	48	0	49	0	Replication Cohort	1	28	0	48	0	Combined Cohorts	1	76	0	97	0
PLD2	Discovery Cohort	1	48	0	49	0	Replication Cohort	1	28	0	48	0	Combined Cohorts	1	76	0	97	0
PLK2	Discovery Cohort	1	48	0	49	0	Replication Cohort	1	28	0	48	0	Combined Cohorts	1	76	0	97	0
PMF1	Discovery Cohort	1	47	1	48	1	Replication Cohort	1	28	0	48	0	Combined Cohorts	1	75	1	96	1
PMVK	Discovery Cohort	1	48	0	48	1	Replication Cohort	1	28	0	48	0	Combined Cohorts	1	76	0	96	1
PNPT1	Discovery Cohort	1	48	0	49	0	Replication Cohort	1	28	0	47	1	Combined Cohorts	1	76	0	96	1
PO2F2	Discovery Cohort	1	48	0	49	0	Replication Cohort	1	28	0	48	0	Combined Cohorts	1	76	0	97	0
POLR2I	Discovery Cohort	1	48	0	49	0	Replication Cohort	1	28	0	48	0	Combined Cohorts	1	76	0	97	0
POMK	Discovery Cohort	1	48	0	49	0	Replication Cohort	1	28	0	48	0	Combined Cohorts	1	76	0	97	0
PPARG	Discovery Cohort	1	48	0	49	0	Replication Cohort	1	28	0	48	0	Combined Cohorts	1	76	0	97	0
PPIC	Discovery Cohort	1	48	0	49	0	Replication Cohort	1	28	0	48	0	Combined Cohorts	1	76	0	97	0
PPM1A	Discovery Cohort	1	48	0	49	0	Replication Cohort	1	28	0	48	0	Combined Cohorts	1	76	0	97	0
PPP1CB	Discovery Cohort	1	48	0	49	0	Replication Cohort	1	28	0	48	0	Combined Cohorts	1	76	0	97	0
PPP2CB	Discovery Cohort	1	48	0	49	0	Replication Cohort	1	28	0	48	0	Combined Cohorts	1	76	0	97	0
PPP2R2C	Discovery Cohort	1	48	0	49	0	Replication Cohort	1	28	0	48	0	Combined Cohorts	1	76	0	97	0
PPP2R5A	Discovery Cohort	1	48	0	49	0	Replication Cohort	1	28	0	47	1	Combined Cohorts	1	76	0	96	1
PPP2R5C	Discovery Cohort	1	48	0	49	0	Replication Cohort	1	28	0	48	0	Combined Cohorts	1	76	0	97	0
PPP3CA	Discovery Cohort	1	48	0	49	0	Replication Cohort	1	28	0	48	0	Combined Cohorts	1	76	0	97	0
PPP3CC	Discovery Cohort	1	48	0	49	0	Replication Cohort	1	28	0	47	1	Combined Cohorts	1	76	0	96	1
PQBP1	Discovery Cohort	1	48	0	49	0	Replication Cohort	1	28	0	48	0	Combined Cohorts	1	76	0	97	0
PRC1	Discovery Cohort	1	31	17	32	17	Replication Cohort	1	20	8	33	15	Combined Cohorts	1	51	25	65	32
PRDM4	Discovery Cohort	1	47	1	47	2	Replication Cohort	1	28	0	48	0	Combined Cohorts	1	75	1	95	2
PRKACA	Discovery Cohort	1	48	0	49	0	Replication Cohort	1	28	0	48	0	Combined Cohorts	1	76	0	97	0
PRKACB	Discovery Cohort	1	48	0	49	0	Replication Cohort	1	28	0	48	0	Combined Cohorts	1	76	0	97	0
PRKACG	Discovery Cohort	1	48	0	49	0	Replication Cohort	1	28	0	48	0	Combined Cohorts	1	76	0	97	0
PRKCB	Discovery Cohort	1	48	0	49	0	Replication Cohort	1	28	0	48	0	Combined Cohorts	1	76	0	97	0
PRKCI	Discovery Cohort	1	48	0	49	0	Replication Cohort	1	28	0	48	0	Combined Cohorts	1	76	0	97	0
PRKX	Discovery Cohort	1	45	3	45	4	Replication Cohort	1	27	1	46	2	Combined Cohorts	1	72	4	91	6
PRPS2	Discovery Cohort	1	48	0	49	0	Replication Cohort	1	28	0	47	1	Combined Cohorts	1	76	0	96	1
PRSS54	Discovery Cohort	1	48	0	49	0	Replication Cohort	1	28	0	48	0	Combined Cohorts	1	76	0	97	0
PSCA	Discovery Cohort	1	48	0	49	0	Replication Cohort	1	28	0	48	0	Combined Cohorts	1	76	0	97	0
PSG1	Discovery Cohort	1	48	0	49	0	Replication Cohort	1	28	0	48	0	Combined Cohorts	1	76	0	97	0
PSG11	Discovery Cohort	1	48	0	49	0	Replication Cohort	1	28	0	48	0	Combined Cohorts	1	76	0	97	0
PSMB10	Discovery Cohort	1	48	0	49	0	Replication Cohort	1	28	0	47	1	Combined Cohorts	1	76	0	96	1
PSMB3	Discovery Cohort	1	48	0	49	0	Replication Cohort	1	28	0	48	0	Combined Cohorts	1	76	0	97	0
PSMB8	Discovery Cohort	1	48	0	49	0	Replication Cohort	1	28	0	48	0	Combined Cohorts	1	76	0	97	0
PSMB9	Discovery Cohort	1	48	0	49	0	Replication Cohort	1	28	0	47	1	Combined Cohorts	1	76	0	96	1
PTEN	Discovery Cohort	1	48	0	49	0	Replication Cohort	1	28	0	47	1	Combined Cohorts	1	76	0	96	1
PTGDR	Discovery Cohort	1	48	0	49	0	Replication Cohort	1	28	0	48	0	Combined Cohorts	1	76	0	97	0
PTK2_iso1	Discovery Cohort	1	48	0	49	0	Replication Cohort	1	28	0	48	0	Combined Cohorts	1	76	0	97	0
PTK7_int	Discovery Cohort	1	48	0	48	1	Replication Cohort	1	28	0	48	0	Combined Cohorts	1	76	0	96	1
PTP4A3	Discovery Cohort	1	48	0	49	0	Replication Cohort	1	28	0	48	0	Combined Cohorts	1	76	0	97	0
PTPN11	Discovery Cohort	1	48	0	49	0	Replication Cohort	1	28	0	48	0	Combined Cohorts	1	76	0	97	0
PTPN2	Discovery Cohort	1	48	0	49	0	Replication Cohort	1	28	0	48	0	Combined Cohorts	1	76	0	97	0
PTPN4	Discovery Cohort	1	47	1	48	1	Replication Cohort	1	28	0	48	0	Combined Cohorts	1	75	1	96	1
PYGB	Discovery Cohort	1	48	0	49	0	Replication Cohort	1	28	0	48	0	Combined Cohorts	1	76	0	97	0
RAC1	Discovery Cohort	1	48	0	49	0	Replication Cohort	1	27	1	47	1	Combined Cohorts	1	75	1	96	1
RAC2	Discovery Cohort	1	48	0	49	0	Replication Cohort	1	28	0	48	0	Combined Cohorts	1	76	0	97	0
RAD21	Discovery Cohort	1	48	0	49	0	Replication Cohort	1	28	0	48	0	Combined Cohorts	1	76	0	97	0
RAD23B	Discovery Cohort	1	46	2	46	3	Replication Cohort	1	27	1	47	1	Combined Cohorts	1	73	3	93	4
RAD51	Discovery Cohort	1	48	0	49	0	Replication Cohort	1	28	0	48	0	Combined Cohorts	1	76	0	97	0
RAD51B	Discovery Cohort	1	48	0	49	0	Replication Cohort	1	28	0	48	0	Combined Cohorts	1	76	0	97	0
RAD51D	Discovery Cohort	1	48	0	49	0	Replication Cohort	1	28	0	48	0	Combined Cohorts	1	76	0	97	0
RAG1	Discovery Cohort	1	48	0	48	1	Replication Cohort	1	28	0	48	0	Combined Cohorts	1	76	0	96	1
RB1	Discovery Cohort	1	48	0	49	0	Replication Cohort	1	28	0	48	0	Combined Cohorts	1	76	0	97	0
RBM6	Discovery Cohort	1	48	0	49	0	Replication Cohort	1	28	0	48	0	Combined Cohorts	1	76	0	97	0
RBM7	Discovery Cohort	1	48	0	49	0	Replication Cohort	1	28	0	48	0	Combined Cohorts	1	76	0	97	0
RBMS1	Discovery Cohort	1	47	1	48	1	Replication Cohort	1	28	0	48	0	Combined Cohorts	1	75	1	96	1
RCC2	Discovery Cohort	1	48	0	49	0	Replication Cohort	1	28	0	48	0	Combined Cohorts	1	76	0	97	0
REG3A	Discovery Cohort	1	48	0	49	0	Replication Cohort	1	28	0	48	0	Combined Cohorts	1	76	0	97	0
RERG	Discovery Cohort	1	47	1	48	1	Replication Cohort	1	26	2	44	4	Combined Cohorts	1	73	3	92	5
RET	Discovery Cohort	1	48	0	49	0	Replication Cohort	1	28	0	48	0	Combined Cohorts	1	76	0	97	0
RET_ext	Discovery Cohort	1	48	0	49	0	Replication Cohort	1	28	0	48	0	Combined Cohorts	1	76	0	97	0
RFK	Discovery Cohort	1	48	0	49	0	Replication Cohort	1	28	0	48	0	Combined Cohorts	1	76	0	97	0
RFX3	Discovery Cohort	1	48	0	49	0	Replication Cohort	1	28	0	48	0	Combined Cohorts	1	76	0	97	0
RHOA	Discovery Cohort	1	48	0	49	0	Replication Cohort	1	28	0	48	0	Combined Cohorts	1	76	0	97	0
RHOB	Discovery Cohort	1	48	0	49	0	Replication Cohort	1	28	0	48	0	Combined Cohorts	1	76	0	97	0
RHOH	Discovery Cohort	1	48	0	49	0	Replication Cohort	1	28	0	47	1	Combined Cohorts	1	76	0	96	1
RHOT2	Discovery Cohort	1	48	0	49	0	Replication Cohort	1	28	0	48	0	Combined Cohorts	1	76	0	97	0
RING1	Discovery Cohort	1	48	0	49	0	Replication Cohort	1	28	0	48	0	Combined Cohorts	1	76	0	97	0
RIOK3	Discovery Cohort	1	48	0	49	0	Replication Cohort	1	28	0	48	0	Combined Cohorts	1	76	0	97	0
RIPK2	Discovery Cohort	1	48	0	49	0	Replication Cohort	1	28	0	47	1	Combined Cohorts	1	76	0	96	1
RNF7	Discovery Cohort	1	47	1	48	1	Replication Cohort	1	27	1	46	2	Combined Cohorts	1	74	2	94	3
ROPN1	Discovery Cohort	1	48	0	49	0	Replication Cohort	1	28	0	48	0	Combined Cohorts	1	76	0	97	0
RORC	Discovery Cohort	1	48	0	49	0	Replication Cohort	1	28	0	48	0	Combined Cohorts	1	76	0	97	0
RPL10A	Discovery Cohort	1	48	0	49	0	Replication Cohort	1	28	0	48	0	Combined Cohorts	1	76	0	97	0
RPL11	Discovery Cohort	1	48	0	49	0	Replication Cohort	1	28	0	48	0	Combined Cohorts	1	76	0	97	0
RPL13A	Discovery Cohort	1	48	0	49	0	Replication Cohort	1	28	0	48	0	Combined Cohorts	1	76	0	97	0
RPL15	Discovery Cohort	1	48	0	49	0	Replication Cohort	1	28	0	48	0	Combined Cohorts	1	76	0	97	0
RPL17	Discovery Cohort	1	48	0	49	0	Replication Cohort	1	28	0	48	0	Combined Cohorts	1	76	0	97	0
RPL18	Discovery Cohort	1	48	0	49	0	Replication Cohort	1	28	0	48	0	Combined Cohorts	1	76	0	97	0
RPL18A	Discovery Cohort	1	48	0	49	0	Replication Cohort	1	28	0	48	0	Combined Cohorts	1	76	0	97	0
RPL22	Discovery Cohort	1	48	0	49	0	Replication Cohort	1	28	0	48	0	Combined Cohorts	1	76	0	97	0
RPL27A	Discovery Cohort	1	48	0	49	0	Replication Cohort	1	28	0	48	0	Combined Cohorts	1	76	0	97	0
RPL31	Discovery Cohort	1	48	0	49	0	Replication Cohort	1	28	0	48	0	Combined Cohorts	1	76	0	97	0
RPL34	Discovery Cohort	1	48	0	49	0	Replication Cohort	1	28	0	48	0	Combined Cohorts	1	76	0	97	0
RPL37A	Discovery Cohort	1	48	0	49	0	Replication Cohort	1	28	0	48	0	Combined Cohorts	1	76	0	97	0
RPL7A	Discovery Cohort	1	48	0	49	0	Replication Cohort	1	28	0	48	0	Combined Cohorts	1	76	0	97	0
RPLP1	Discovery Cohort	1	43	5	44	5	Replication Cohort	1	27	1	46	2	Combined Cohorts	1	70	6	90	7
RPS15A	Discovery Cohort	1	48	0	49	0	Replication Cohort	1	28	0	48	0	Combined Cohorts	1	76	0	97	0
RPS27A	Discovery Cohort	1	48	0	49	0	Replication Cohort	1	28	0	47	1	Combined Cohorts	1	76	0	96	1
RPS6KA1	Discovery Cohort	1	48	0	49	0	Replication Cohort	1	28	0	47	1	Combined Cohorts	1	76	0	96	1
RPS6KA2	Discovery Cohort	1	48	0	49	0	Replication Cohort	1	28	0	48	0	Combined Cohorts	1	76	0	97	0
RPS6KA3	Discovery Cohort	1	48	0	49	0	Replication Cohort	1	28	0	48	0	Combined Cohorts	1	76	0	97	0
RPS6KA5	Discovery Cohort	1	48	0	49	0	Replication Cohort	1	28	0	48	0	Combined Cohorts	1	76	0	97	0
RPS6KB1	Discovery Cohort	1	47	1	47	2	Replication Cohort	1	28	0	48	0	Combined Cohorts	1	75	1	95	2
RPS6KB2	Discovery Cohort	1	47	1	47	2	Replication Cohort	1	26	2	45	3	Combined Cohorts	1	73	3	92	5
RPS6KL1	Discovery Cohort	1	48	0	49	0	Replication Cohort	1	28	0	48	0	Combined Cohorts	1	76	0	97	0
RPS7	Discovery Cohort	1	48	0	49	0	Replication Cohort	1	27	1	46	2	Combined Cohorts	1	75	1	95	2
RRAS	Discovery Cohort	1	48	0	49	0	Replication Cohort	1	28	0	48	0	Combined Cohorts	1	76	0	97	0
RXRB	Discovery Cohort	1	48	0	48	1	Replication Cohort	0.368421	27	1	48	0	Combined Cohorts	1	75	1	96	1
S100A6	Discovery Cohort	1	48	0	48	1	Replication Cohort	0.368421	27	1	48	0	Combined Cohorts	1	75	1	96	1
S100A9	Discovery Cohort	1	48	0	49	0	Replication Cohort	1	28	0	47	1	Combined Cohorts	1	76	0	96	1
S100P	Discovery Cohort	1	48	0	49	0	Replication Cohort	1	27	1	47	1	Combined Cohorts	1	75	1	96	1
SAGE1	Discovery Cohort	1	48	0	49	0	Replication Cohort	1	28	0	47	1	Combined Cohorts	1	76	0	96	1
SAV1	Discovery Cohort	1	48	0	49	0	Replication Cohort	1	28	0	48	0	Combined Cohorts	1	76	0	97	0
SBDS	Discovery Cohort	1	48	0	49	0	Replication Cohort	1	28	0	48	0	Combined Cohorts	1	76	0	97	0
SCAND1	Discovery Cohort	1	48	0	49	0	Replication Cohort	1	28	0	48	0	Combined Cohorts	1	76	0	97	0
SCMH1	Discovery Cohort	1	48	0	49	0	Replication Cohort	1	28	0	48	0	Combined Cohorts	1	76	0	97	0
SCP2	Discovery Cohort	1	48	0	49	0	Replication Cohort	1	28	0	48	0	Combined Cohorts	1	76	0	97	0
SDCCAG3	Discovery Cohort	1	48	0	49	0	Replication Cohort	1	28	0	48	0	Combined Cohorts	1	76	0	97	0
SDHB	Discovery Cohort	1	48	0	49	0	Replication Cohort	1	28	0	48	0	Combined Cohorts	1	76	0	97	0
SEMG1	Discovery Cohort	1	48	0	49	0	Replication Cohort	1	28	0	48	0	Combined Cohorts	1	76	0	97	0
SERPINE2	Discovery Cohort	1	48	0	49	0	Replication Cohort	1	28	0	47	1	Combined Cohorts	1	76	0	96	1
SERPINF2	Discovery Cohort	1	48	0	49	0	Replication Cohort	1	28	0	48	0	Combined Cohorts	1	76	0	97	0
SFN	Discovery Cohort	1	48	0	49	0	Replication Cohort	1	28	0	48	0	Combined Cohorts	1	76	0	97	0
SGK2	Discovery Cohort	1	48	0	49	0	Replication Cohort	1	28	0	48	0	Combined Cohorts	1	76	0	97	0
SH2D1A	Discovery Cohort	1	48	0	49	0	Replication Cohort	1	28	0	48	0	Combined Cohorts	1	76	0	97	0
SH3BGRL3	Discovery Cohort	1	48	0	49	0	Replication Cohort	1	28	0	48	0	Combined Cohorts	1	76	0	97	0
SIAH1	Discovery Cohort	1	48	0	49	0	Replication Cohort	1	28	0	48	0	Combined Cohorts	1	76	0	97	0
SIX1	Discovery Cohort	1	48	0	49	0	Replication Cohort	1	28	0	48	0	Combined Cohorts	1	76	0	97	0
SLA	Discovery Cohort	1	48	0	49	0	Replication Cohort	1	28	0	48	0	Combined Cohorts	1	76	0	97	0
SLA2	Discovery Cohort	1	48	0	49	0	Replication Cohort	1	28	0	47	1	Combined Cohorts	1	76	0	96	1
SLC25A6	Discovery Cohort	1	48	0	49	0	Replication Cohort	1	28	0	48	0	Combined Cohorts	1	76	0	97	0
SLCO6A1	Discovery Cohort	1	48	0	49	0	Replication Cohort	1	28	0	48	0	Combined Cohorts	1	76	0	97	0
SMAD5	Discovery Cohort	1	48	0	49	0	Replication Cohort	1	28	0	48	0	Combined Cohorts	1	76	0	97	0
SMAD9	Discovery Cohort	1	48	0	49	0	Replication Cohort	1	28	0	48	0	Combined Cohorts	1	76	0	97	0
SMARCD1	Discovery Cohort	1	48	0	49	0	Replication Cohort	1	28	0	48	0	Combined Cohorts	1	76	0	97	0
SNX6	Discovery Cohort	1	48	0	49	0	Replication Cohort	1	28	0	48	0	Combined Cohorts	1	76	0	97	0
SOCS2	Discovery Cohort	1	48	0	49	0	Replication Cohort	1	28	0	48	0	Combined Cohorts	1	76	0	97	0
SOCS3	Discovery Cohort	1	48	0	49	0	Replication Cohort	1	28	0	47	1	Combined Cohorts	1	76	0	96	1
SOCS5	Discovery Cohort	1	48	0	49	0	Replication Cohort	1	28	0	48	0	Combined Cohorts	1	76	0	97	0
SOCS6	Discovery Cohort	1	48	0	49	0	Replication Cohort	1	28	0	48	0	Combined Cohorts	1	76	0	97	0
SOD1	Discovery Cohort	1	48	0	49	0	Replication Cohort	1	27	1	46	2	Combined Cohorts	1	75	1	95	2
SORD	Discovery Cohort	1	48	0	49	0	Replication Cohort	1	28	0	48	0	Combined Cohorts	1	76	0	97	0
SOX15	Discovery Cohort	1	48	0	48	1	Replication Cohort	1	27	1	47	1	Combined Cohorts	1	75	1	95	2
SOX2	Discovery Cohort	1	48	0	49	0	Replication Cohort	1	28	0	48	0	Combined Cohorts	1	76	0	97	0
SP110	Discovery Cohort	1	47	1	48	1	Replication Cohort	1	28	0	48	0	Combined Cohorts	1	75	1	96	1
SP2	Discovery Cohort	1	48	0	49	0	Replication Cohort	1	28	0	47	1	Combined Cohorts	1	76	0	96	1
SPANXN1	Discovery Cohort	1	45	3	46	3	Replication Cohort	0.703936	25	3	44	4	Combined Cohorts	1	70	6	90	7
SPARCL1	Discovery Cohort	1	48	0	49	0	Replication Cohort	1	28	0	48	0	Combined Cohorts	1	76	0	97	0
SPATA25	Discovery Cohort	1	48	0	49	0	Replication Cohort	1	28	0	48	0	Combined Cohorts	1	76	0	97	0
SPDEF	Discovery Cohort	1	48	0	49	0	Replication Cohort	1	28	0	48	0	Combined Cohorts	1	76	0	97	0
SPEG	Discovery Cohort	1	48	0	49	0	Replication Cohort	1	28	0	48	0	Combined Cohorts	1	76	0	97	0
SPIB	Discovery Cohort	1	48	0	49	0	Replication Cohort	1	28	0	48	0	Combined Cohorts	1	76	0	97	0
SPO11	Discovery Cohort	1	48	0	49	0	Replication Cohort	1	28	0	48	0	Combined Cohorts	1	76	0	97	0
SQSTM1	Discovery Cohort	1	48	0	49	0	Replication Cohort	1	28	0	48	0	Combined Cohorts	1	76	0	97	0
SRP19	Discovery Cohort	1	46	2	47	2	Replication Cohort	1	28	0	48	0	Combined Cohorts	1	74	2	95	2
SRPK1	Discovery Cohort	1	48	0	49	0	Replication Cohort	1	28	0	48	0	Combined Cohorts	1	76	0	97	0
SRPK2	Discovery Cohort	1	48	0	49	0	Replication Cohort	1	28	0	48	0	Combined Cohorts	1	76	0	97	0
SRPX2	Discovery Cohort	1	48	0	49	0	Replication Cohort	1	28	0	48	0	Combined Cohorts	1	76	0	97	0
SSBP4	Discovery Cohort	1	47	1	47	2	Replication Cohort	1	28	0	48	0	Combined Cohorts	1	75	1	95	2
SSX1	Discovery Cohort	1	48	0	49	0	Replication Cohort	1	28	0	48	0	Combined Cohorts	1	76	0	97	0
SSX7	Discovery Cohort	1	48	0	49	0	Replication Cohort	1	28	0	48	0	Combined Cohorts	1	76	0	97	0
STAM	Discovery Cohort	1	48	0	49	0	Replication Cohort	1	27	1	46	2	Combined Cohorts	1	75	1	95	2
STARD7	Discovery Cohort	1	47	1	48	1	Replication Cohort	1	27	1	46	2	Combined Cohorts	1	74	2	94	3
STAT1	Discovery Cohort	1	48	0	49	0	Replication Cohort	1	28	0	48	0	Combined Cohorts	1	76	0	97	0
STAT5A	Discovery Cohort	1	48	0	49	0	Replication Cohort	1	28	0	47	1	Combined Cohorts	1	76	0	96	1
STK11	Discovery Cohort	1	48	0	49	0	Replication Cohort	1	28	0	48	0	Combined Cohorts	1	76	0	97	0
STK16	Discovery Cohort	1	48	0	49	0	Replication Cohort	1	28	0	48	0	Combined Cohorts	1	76	0	97	0
STK17B	Discovery Cohort	1	48	0	49	0	Replication Cohort	1	28	0	47	1	Combined Cohorts	1	76	0	96	1
STK24	Discovery Cohort	1	48	0	49	0	Replication Cohort	1	28	0	48	0	Combined Cohorts	1	76	0	97	0
STK3	Discovery Cohort	1	48	0	49	0	Replication Cohort	1	28	0	48	0	Combined Cohorts	1	76	0	97	0
STK32A	Discovery Cohort	1	48	0	49	0	Replication Cohort	1	28	0	48	0	Combined Cohorts	1	76	0	97	0
STK33	Discovery Cohort	1	45	3	45	4	Replication Cohort	1	28	0	47	1	Combined Cohorts	1	73	3	92	5
STK38	Discovery Cohort	1	48	0	49	0	Replication Cohort	1	28	0	48	0	Combined Cohorts	1	76	0	97	0
STK38L	Discovery Cohort	1	48	0	49	0	Replication Cohort	1	28	0	48	0	Combined Cohorts	1	76	0	97	0
STK4	Discovery Cohort	1	48	0	49	0	Replication Cohort	1	28	0	48	0	Combined Cohorts	1	76	0	97	0
STRADA	Discovery Cohort	1	48	0	49	0	Replication Cohort	1	28	0	48	0	Combined Cohorts	1	76	0	97	0
SUB1	Discovery Cohort	1	48	0	49	0	Replication Cohort	1	28	0	47	1	Combined Cohorts	1	76	0	96	1
SUCLA2	Discovery Cohort	1	48	0	49	0	Replication Cohort	1	28	0	48	0	Combined Cohorts	1	76	0	97	0
SUFU	Discovery Cohort	1	48	0	49	0	Replication Cohort	1	28	0	47	1	Combined Cohorts	1	76	0	96	1
SUMO2	Discovery Cohort	1	48	0	49	0	Replication Cohort	1	28	0	48	0	Combined Cohorts	1	76	0	97	0
SYCP1	Discovery Cohort	1	48	0	49	0	Replication Cohort	1	28	0	47	1	Combined Cohorts	1	76	0	96	1
SYK	Discovery Cohort	1	48	0	49	0	Replication Cohort	1	28	0	48	0	Combined Cohorts	1	76	0	97	0
TACC1	Discovery Cohort	1	8	40	8	41	Replication Cohort	1	4	24	8	40	Combined Cohorts	1	12	64	16	81
TACSTD2	Discovery Cohort	1	48	0	49	0	Replication Cohort	1	28	0	48	0	Combined Cohorts	1	76	0	97	0
TADA2A	Discovery Cohort	1	48	0	49	0	Replication Cohort	1	28	0	48	0	Combined Cohorts	1	76	0	97	0
TADA3	Discovery Cohort	1	48	0	49	0	Replication Cohort	1	27	1	47	1	Combined Cohorts	1	75	1	96	1
TAF5L	Discovery Cohort	1	48	0	49	0	Replication Cohort	1	28	0	47	1	Combined Cohorts	1	76	0	96	1
TAF6L	Discovery Cohort	1	48	0	49	0	Replication Cohort	1	28	0	48	0	Combined Cohorts	1	76	0	97	0
TAF9	Discovery Cohort	1	48	0	48	1	Replication Cohort	0.550725	26	2	47	1	Combined Cohorts	1	74	2	95	2
TAGLN	Discovery Cohort	1	47	1	48	1	Replication Cohort	1	28	0	48	0	Combined Cohorts	1	75	1	96	1
TARDBP	Discovery Cohort	1	48	0	49	0	Replication Cohort	1	28	0	47	1	Combined Cohorts	1	76	0	96	1
TBK1	Discovery Cohort	1	48	0	49	0	Replication Cohort	1	28	0	48	0	Combined Cohorts	1	76	0	97	0
TBPL1	Discovery Cohort	1	48	0	48	1	Replication Cohort	1	28	0	48	0	Combined Cohorts	1	76	0	96	1
TBX5	Discovery Cohort	1	48	0	49	0	Replication Cohort	1	28	0	48	0	Combined Cohorts	1	76	0	97	0
TBX6	Discovery Cohort	1	48	0	49	0	Replication Cohort	1	28	0	48	0	Combined Cohorts	1	76	0	97	0
TCF12	Discovery Cohort	1	48	0	49	0	Replication Cohort	1	28	0	47	1	Combined Cohorts	1	76	0	96	1
TCF21	Discovery Cohort	1	48	0	49	0	Replication Cohort	1	28	0	48	0	Combined Cohorts	1	76	0	97	0
TDP2	Discovery Cohort	1	48	0	49	0	Replication Cohort	1	28	0	47	1	Combined Cohorts	1	76	0	96	1
TDRD3	Discovery Cohort	1	48	0	49	0	Replication Cohort	1	28	0	48	0	Combined Cohorts	1	76	0	97	0
TDRKH	Discovery Cohort	1	48	0	49	0	Replication Cohort	1	28	0	48	0	Combined Cohorts	1	76	0	97	0
TEAD2	Discovery Cohort	1	48	0	49	0	Replication Cohort	1	28	0	48	0	Combined Cohorts	1	76	0	97	0
TEAD3	Discovery Cohort	1	48	0	48	1	Replication Cohort	1	28	0	48	0	Combined Cohorts	1	76	0	96	1
TEK	Discovery Cohort	1	48	0	49	0	Replication Cohort	1	28	0	48	0	Combined Cohorts	1	76	0	97	0
TERT	Discovery Cohort	1	48	0	49	0	Replication Cohort	1	28	0	48	0	Combined Cohorts	1	76	0	97	0
TEX14	Discovery Cohort	1	48	0	49	0	Replication Cohort	1	28	0	48	0	Combined Cohorts	1	76	0	97	0
TFDP2	Discovery Cohort	1	48	0	49	0	Replication Cohort	1	28	0	48	0	Combined Cohorts	1	76	0	97	0
TFDP3	Discovery Cohort	1	48	0	49	0	Replication Cohort	1	28	0	48	0	Combined Cohorts	1	76	0	97	0
TFE3	Discovery Cohort	1	48	0	49	0	Replication Cohort	1	28	0	48	0	Combined Cohorts	1	76	0	97	0
TFEB	Discovery Cohort	1	48	0	49	0	Replication Cohort	1	28	0	47	1	Combined Cohorts	1	76	0	96	1
TFEC	Discovery Cohort	1	48	0	49	0	Replication Cohort	1	28	0	48	0	Combined Cohorts	1	76	0	97	0
TFRC	Discovery Cohort	1	48	0	49	0	Replication Cohort	1	28	0	48	0	Combined Cohorts	1	76	0	97	0
TGFBR2	Discovery Cohort	1	48	0	49	0	Replication Cohort	1	28	0	48	0	Combined Cohorts	1	76	0	97	0
THRA	Discovery Cohort	1	47	1	48	1	Replication Cohort	1	28	0	48	0	Combined Cohorts	1	75	1	96	1
TIE1_int	Discovery Cohort	1	48	0	49	0	Replication Cohort	1	28	0	47	1	Combined Cohorts	1	76	0	96	1
TIMP3	Discovery Cohort	1	48	0	49	0	Replication Cohort	1	28	0	48	0	Combined Cohorts	1	76	0	97	0
TLX2	Discovery Cohort	1	48	0	49	0	Replication Cohort	1	28	0	48	0	Combined Cohorts	1	76	0	97	0
TMEFF1	Discovery Cohort	1	48	0	49	0	Replication Cohort	1	28	0	48	0	Combined Cohorts	1	76	0	97	0
TNFAIP6	Discovery Cohort	1	48	0	49	0	Replication Cohort	1	28	0	48	0	Combined Cohorts	1	76	0	97	0
TNFAIP8	Discovery Cohort	1	47	1	48	1	Replication Cohort	1	27	1	46	2	Combined Cohorts	1	74	2	94	3
TNFRSF11B	Discovery Cohort	1	48	0	49	0	Replication Cohort	1	28	0	48	0	Combined Cohorts	1	76	0	97	0
TNIP1	Discovery Cohort	1	48	0	49	0	Replication Cohort	1	28	0	48	0	Combined Cohorts	1	76	0	97	0
TNK2	Discovery Cohort	1	48	0	49	0	Replication Cohort	1	28	0	48	0	Combined Cohorts	1	76	0	97	0
TOLLIP	Discovery Cohort	1	48	0	49	0	Replication Cohort	1	28	0	48	0	Combined Cohorts	1	76	0	97	0
TP53	Discovery Cohort	1	46	2	47	2	Replication Cohort	1	27	1	46	2	Combined Cohorts	1	73	3	93	4
TP53RK	Discovery Cohort	1	48	0	49	0	Replication Cohort	1	28	0	48	0	Combined Cohorts	1	76	0	97	0
TPM1	Discovery Cohort	1	2	46	2	47	Replication Cohort	1	3	25	5	43	Combined Cohorts	1	5	71	7	90
TPTE	Discovery Cohort	1	48	0	49	0	Replication Cohort	1	28	0	48	0	Combined Cohorts	1	76	0	97	0
TRAF1	Discovery Cohort	1	48	0	49	0	Replication Cohort	1	28	0	48	0	Combined Cohorts	1	76	0	97	0
TRAF5	Discovery Cohort	1	48	0	49	0	Replication Cohort	1	28	0	48	0	Combined Cohorts	1	76	0	97	0
TRAF6	Discovery Cohort	1	48	0	49	0	Replication Cohort	1	28	0	47	1	Combined Cohorts	1	76	0	96	1
TRIB3	Discovery Cohort	1	48	0	49	0	Replication Cohort	1	28	0	48	0	Combined Cohorts	1	76	0	97	0
TRIM32	Discovery Cohort	1	48	0	48	1	Replication Cohort	1	28	0	48	0	Combined Cohorts	1	76	0	96	1
TRIM37	Discovery Cohort	1	48	0	48	1	Replication Cohort	1	28	0	48	0	Combined Cohorts	1	76	0	96	1
TRIP11	Discovery Cohort	1	48	0	49	0	Replication Cohort	1	28	0	47	1	Combined Cohorts	1	76	0	96	1
TSC22D4	Discovery Cohort	1	48	0	49	0	Replication Cohort	1	28	0	48	0	Combined Cohorts	1	76	0	97	0
TSPY2	Discovery Cohort	1	48	0	49	0	Replication Cohort	1	28	0	48	0	Combined Cohorts	1	76	0	97	0
TSSK3	Discovery Cohort	1	48	0	49	0	Replication Cohort	1	28	0	48	0	Combined Cohorts	1	76	0	97	0
TTBK2	Discovery Cohort	1	48	0	49	0	Replication Cohort	1	27	1	46	2	Combined Cohorts	1	75	1	95	2
TUBA4A	Discovery Cohort	1	48	0	49	0	Replication Cohort	1	28	0	48	0	Combined Cohorts	1	76	0	97	0
TUBB	Discovery Cohort	1	48	0	49	0	Replication Cohort	1	28	0	48	0	Combined Cohorts	1	76	0	97	0
TUBGCP3	Discovery Cohort	1	48	0	49	0	Replication Cohort	1	28	0	48	0	Combined Cohorts	1	76	0	97	0
TWF1	Discovery Cohort	1	48	0	48	1	Replication Cohort	0.368421	27	1	48	0	Combined Cohorts	1	75	1	96	1
TWF2	Discovery Cohort	1	48	0	48	1	Replication Cohort	0.550725	26	2	47	1	Combined Cohorts	1	74	2	95	2
TWIST2	Discovery Cohort	1	48	0	49	0	Replication Cohort	1	28	0	47	1	Combined Cohorts	1	76	0	96	1
TYRO3	Discovery Cohort	1	48	0	49	0	Replication Cohort	1	28	0	48	0	Combined Cohorts	1	76	0	97	0
TYRP1	Discovery Cohort	1	48	0	49	0	Replication Cohort	1	28	0	48	0	Combined Cohorts	1	76	0	97	0
UBA3	Discovery Cohort	1	48	0	49	0	Replication Cohort	1	28	0	48	0	Combined Cohorts	1	76	0	97	0
UBE2I	Discovery Cohort	1	48	0	48	1	Replication Cohort	0.368421	27	1	48	0	Combined Cohorts	1	75	1	96	1
UBE2Q1	Discovery Cohort	1	48	0	49	0	Replication Cohort	1	27	1	47	1	Combined Cohorts	1	75	1	96	1
UBE2V1	Discovery Cohort	1	48	0	49	0	Replication Cohort	1	28	0	48	0	Combined Cohorts	1	76	0	97	0
UCHL3	Discovery Cohort	1	48	0	49	0	Replication Cohort	1	28	0	48	0	Combined Cohorts	1	76	0	97	0
UHMK1	Discovery Cohort	1	48	0	49	0	Replication Cohort	1	28	0	47	1	Combined Cohorts	1	76	0	96	1
USF2	Discovery Cohort	1	48	0	49	0	Replication Cohort	1	28	0	48	0	Combined Cohorts	1	76	0	97	0
USH1C	Discovery Cohort	1	48	0	49	0	Replication Cohort	1	28	0	48	0	Combined Cohorts	1	76	0	97	0
VAV1	Discovery Cohort	1	48	0	49	0	Replication Cohort	1	28	0	48	0	Combined Cohorts	1	76	0	97	0
VEGFD	Discovery Cohort	1	48	0	49	0	Replication Cohort	1	28	0	48	0	Combined Cohorts	1	76	0	97	0
VGLL1	Discovery Cohort	1	48	0	49	0	Replication Cohort	1	28	0	48	0	Combined Cohorts	1	76	0	97	0
VHL	Discovery Cohort	1	48	0	49	0	Replication Cohort	1	27	1	47	1	Combined Cohorts	1	75	1	96	1
VPS45	Discovery Cohort	1	48	0	49	0	Replication Cohort	1	28	0	48	0	Combined Cohorts	1	76	0	97	0
VPS4A	Discovery Cohort	1	48	0	49	0	Replication Cohort	1	28	0	47	1	Combined Cohorts	1	76	0	96	1
VPS72	Discovery Cohort	1	48	0	48	1	Replication Cohort	1	28	0	48	0	Combined Cohorts	1	76	0	96	1
VRK3	Discovery Cohort	1	48	0	49	0	Replication Cohort	1	28	0	48	0	Combined Cohorts	1	76	0	97	0
WAS	Discovery Cohort	1	48	0	49	0	Replication Cohort	1	28	0	48	0	Combined Cohorts	1	76	0	97	0
WDR45B	Discovery Cohort	1	48	0	49	0	Replication Cohort	1	28	0	48	0	Combined Cohorts	1	76	0	97	0
WISP3	Discovery Cohort	1	48	0	49	0	Replication Cohort	1	28	0	48	0	Combined Cohorts	1	76	0	97	0
WT1	Discovery Cohort	1	48	0	48	1	Replication Cohort	1	28	0	48	0	Combined Cohorts	1	76	0	96	1
WWOX	Discovery Cohort	1	48	0	48	1	Replication Cohort	1	28	0	48	0	Combined Cohorts	1	76	0	96	1
XBP1	Discovery Cohort	1	48	0	49	0	Replication Cohort	1	28	0	48	0	Combined Cohorts	1	76	0	97	0
XIAP	Discovery Cohort	1	47	1	47	2	Replication Cohort	1	28	0	48	0	Combined Cohorts	1	75	1	95	2
XYLB	Discovery Cohort	1	48	0	49	0	Replication Cohort	1	28	0	48	0	Combined Cohorts	1	76	0	97	0
ZAP70	Discovery Cohort	1	48	0	49	0	Replication Cohort	1	28	0	47	1	Combined Cohorts	1	76	0	96	1
ZBTB16	Discovery Cohort	1	48	0	49	0	Replication Cohort	1	28	0	48	0	Combined Cohorts	1	76	0	97	0
ZBTB32	Discovery Cohort	1	48	0	49	0	Replication Cohort	1	28	0	47	1	Combined Cohorts	1	76	0	96	1
ZBTB7B	Discovery Cohort	1	48	0	48	1	Replication Cohort	1	28	0	48	0	Combined Cohorts	1	76	0	96	1
ZHX2	Discovery Cohort	1	40	8	40	9	Replication Cohort	1	26	2	43	5	Combined Cohorts	1	66	10	83	14
ZKSCAN1	Discovery Cohort	1	48	0	49	0	Replication Cohort	1	28	0	48	0	Combined Cohorts	1	76	0	97	0
ZKSCAN4	Discovery Cohort	1	48	0	49	0	Replication Cohort	1	28	0	48	0	Combined Cohorts	1	76	0	97	0
ZKSCAN5	Discovery Cohort	1	48	0	49	0	Replication Cohort	1	28	0	47	1	Combined Cohorts	1	76	0	96	1
ZMAT3	Discovery Cohort	1	48	0	49	0	Replication Cohort	1	28	0	48	0	Combined Cohorts	1	76	0	97	0
ZMYM2	Discovery Cohort	1	48	0	49	0	Replication Cohort	1	28	0	48	0	Combined Cohorts	1	76	0	97	0
ZMYND8	Discovery Cohort	1	48	0	49	0	Replication Cohort	1	28	0	47	1	Combined Cohorts	1	76	0	96	1
ZNF136	Discovery Cohort	1	48	0	49	0	Replication Cohort	1	28	0	48	0	Combined Cohorts	1	76	0	97	0
ZNF169	Discovery Cohort	1	48	0	49	0	Replication Cohort	1	28	0	48	0	Combined Cohorts	1	76	0	97	0
ZNF202	Discovery Cohort	1	48	0	49	0	Replication Cohort	1	28	0	48	0	Combined Cohorts	1	76	0	97	0
ZNF274	Discovery Cohort	1	48	0	49	0	Replication Cohort	1	28	0	48	0	Combined Cohorts	1	76	0	97	0
ZNF277	Discovery Cohort	1	48	0	49	0	Replication Cohort	1	28	0	48	0	Combined Cohorts	1	76	0	97	0
ZNF3	Discovery Cohort	1	48	0	49	0	Replication Cohort	1	28	0	48	0	Combined Cohorts	1	76	0	97	0
ZNF37A	Discovery Cohort	1	48	0	48	1	Replication Cohort	1	28	0	48	0	Combined Cohorts	1	76	0	96	1
ZNF394	Discovery Cohort	1	48	0	48	1	Replication Cohort	1	28	0	48	0	Combined Cohorts	1	76	0	96	1
ZNF41	Discovery Cohort	1	48	0	49	0	Replication Cohort	1	28	0	48	0	Combined Cohorts	1	76	0	97	0
ZNF444	Discovery Cohort	1	48	0	49	0	Replication Cohort	1	28	0	48	0	Combined Cohorts	1	76	0	97	0
ZSCAN12	Discovery Cohort	1	48	0	49	0	Replication Cohort	1	28	0	48	0	Combined Cohorts	1	76	0	97	0
ZSCAN9	Discovery Cohort	1	48	0	49	0	Replication Cohort	1	28	0	48	0	Combined Cohorts	1	76	0	97	0
